# Supplementary material for: Optimisation of sample storage and DNA extraction for human gut microbiota studies​
Source: BMC Microbiol. 2021 May 29;21:158. doi: 10.1186/s12866-021-02233-y (PMC8164492; doi:10.1186/s12866-021-02233-y)
Supplement: Supplementary file 2 — Additional file 2. [file 12866_2021_2233_MOESM2_ESM.xlsx]

## Sheet: Sheet1
# 1-M-PL_trun39	1-M-ZR_trun39	1-P-PL_trun39	1-P-ZR_trun39	1-S-PL_trun39	1-S-ZR_trun39	2-M-PL_trun39	2-M-ZR_trun39	2-P-PL_trun39	2-P-ZR_trun39	2-S-PL_trun39	2-S-ZR_trun39	3-M-PL_trun39	3-M-ZR_trun39	3-P-PL_trun39	3-P-ZR_trun39	3-S-PL_trun39	3-S-ZR_trun39	4-M-PL_trun39	4-M-ZR_trun39	4-P-PL_trun39	4-P-ZR_trun39	4-S-PL_trun39	4-S-ZR_trun39	5-M-PL_trun39	5-M-ZR_trun39	5-P-PL_trun39	5-P-ZR_trun39	5-S-PL_trun39	5-S-ZR_trun39	Row max	Sim%	Fav%	Mark	Taxonomic lineages (447 rows)
# 14	19	19	23	11	41	119	126	112	93	889	809	13	11	11	11	15	29	2	7	0	4	0	1	62	63	84	57	176	340	3161				Total reads with no similarities
# 29360	29293	26809	32780	14821	24595	29061	29505	30704	28187	20797	27190	26049	22138	28536	27071	23846	28150	31512	28629	15968	30321	10577	30903	29953	28311	32045	29411	15285	30923	792730				Total original input reads
# 21446	21195	19158	23513	8843	16332	18924	19669	20408	18063	11078	17126	17827	14658	19115	17720	15799	17767	21217	17026	10944	18405	7289	19365	18381	17463	18852	17302	5810	13106	503801				Total reads mapped to a unique species
0	0	0	0	0	0	0	0	0	2	0	0	1	1	0	1	0	0	0	0	0	0	0	0	1	1	0	0	0	0	2	91.1	100		d__Archaea; p__Euryarchaeota; c__Methanobacteria; o__Methanobacteriales; f__Methanobacteriaceae; g__Methanobrevibacter; s__unclassified
5	2	1	0	0	1	199	106	177	111	9	2	155	52	186	94	2	2	0	0	0	0	0	0	874	237	736	227	0	4	874	94	100	*	d__Archaea; p__Euryarchaeota; c__Methanobacteria; o__Methanobacteriales; f__Methanobacteriaceae; g__Methanobrevibacter; s__smithii
0	0	0	0	0	0	81	78	48	48	3	2	34	28	28	37	0	0	0	1	0	0	0	0	0	0	0	0	0	0	81	96.2	100	*	d__Archaea; p__Euryarchaeota; c__Methanobacteria; o__Methanobacteriales; f__Methanobacteriaceae; g__Methanosphaera; s__stadtmanae
0	0	0	0	1	0	0	0	0	0	0	0	10	6	0	1	51	33	0	0	0	0	0	0	0	0	0	0	0	0	51	95.8	100		d__Archaea; p__Euryarchaeota; c__Thermoplasmata; o__Thermoplasmatales; f__Thermoplasmatales_Incertae_Sedis; g__unclassified
2	6	3	1	6	17	0	0	0	0	1	0	13	0	0	1	0	0	30	1	15	3	80	3	68	69	61	64	230	470	470	93.2	100		d__Bacteria; p__Lentisphaerae_82% / Tenericutes_14% / Verrucomicrobia_1% / Fibrobacteres_1%
1	1	0	1	0	1	0	1	0	0	0	0	2	1	1	1	0	0	5	0	0	0	0	0	1	0	0	0	0	0	5	98	100		d__Bacteria; p__Actinobacteria; c__Actinobacteria; o__Actinomycetales; f__Actinomycetaceae; g__Actinomyces; s__unclassified_31% / naeslundii_26% / odontolyticus_18% / oris_17% / turicensis_6%
0	0	0	0	0	0	0	0	0	1	0	0	0	0	0	0	0	0	0	0	0	0	0	0	0	0	0	0	0	0	1	100	100	*	d__Bacteria; p__Actinobacteria; c__Actinobacteria; o__Actinomycetales; f__Actinomycetaceae; g__Actinomyces; s__georgiae
0	1	0	0	0	0	0	0	0	0	0	0	0	1	0	1	0	0	0	0	0	0	0	0	0	0	0	0	0	0	1	100	100	*	d__Bacteria; p__Actinobacteria; c__Actinobacteria; o__Actinomycetales; f__Actinomycetaceae; g__Actinomyces; s__gerencseriae
0	0	0	0	0	0	0	1	0	0	0	0	0	0	0	0	0	0	0	0	0	0	0	0	0	0	0	0	0	0	1	100	100	*	d__Bacteria; p__Actinobacteria; c__Actinobacteria; o__Actinomycetales; f__Actinomycetaceae; g__Actinomyces; s__graevenitzii
0	0	0	0	0	0	0	0	0	0	0	0	0	0	0	0	0	0	0	0	0	0	0	0	0	0	0	1	0	0	1	96	100	*	d__Bacteria; p__Actinobacteria; c__Actinobacteria; o__Actinomycetales; f__Actinomycetaceae; g__Actinomyces; s__lingnae
0	1	1	0	0	0	2	0	2	1	0	0	2	2	1	1	0	0	0	1	0	1	0	0	1	0	0	0	0	0	2	97.1	64	*	d__Bacteria; p__Actinobacteria; c__Actinobacteria; o__Actinomycetales; f__Actinomycetaceae; g__Actinomyces; s__odontolyticus
0	0	0	0	0	0	0	0	0	0	0	0	0	0	0	0	0	0	0	1	1	0	0	0	0	0	1	1	0	0	1	97.8	100	*	d__Bacteria; p__Actinobacteria; c__Actinobacteria; o__Actinomycetales; f__Actinomycetaceae; g__Actinomyces; s__turicensis
0	0	0	0	0	0	0	0	0	0	0	0	0	0	0	0	0	0	0	0	0	0	0	0	0	0	0	0	0	1	1	90	100	*	d__Bacteria; p__Actinobacteria; c__Actinobacteria; o__Actinomycetales; f__Actinomycetaceae; g__Flaviflexus; s__huanghaiensis
0	0	0	0	0	0	0	0	0	0	0	0	0	0	0	0	0	0	0	1	1	0	0	1	2	2	6	3	0	0	6	93.6	100		d__Bacteria; p__Actinobacteria; c__Actinobacteria; o__Actinomycetales; f__Actinomycetaceae; g__Varibaculum; s__unclassified
0	0	0	0	0	0	0	0	0	0	0	0	1	0	0	0	0	0	0	0	0	0	0	0	0	0	0	0	0	0	1	98	100	*	d__Bacteria; p__Actinobacteria; c__Actinobacteria; o__Actinomycetales; f__Actinomycetaceae; g__Varibaculum; s__cambriense
0	0	0	0	0	0	0	0	0	0	0	0	1	0	0	0	0	0	0	0	0	0	0	0	0	0	0	0	0	0	1	96	100	*	d__Bacteria; p__Actinobacteria; c__Actinobacteria; o__Bifidobacteriales; f__Bifidobacteriaceae; g__Alloscardovia; s__omnicolens
0	1	0	1	0	1	303	353	233	358	22	23	270	313	1	451	6	10	1006	949	561	842	31	93	1	0	1	0	1	0	1006	95.5	100		d__Bacteria; p__Actinobacteria; c__Actinobacteria; o__Bifidobacteriales; f__Bifidobacteriaceae; g__Bifidobacterium; s__adolescentis_33% / longum_28% / breve_19% / pseudocatenulatum_10% / gallicum_5% / kashiwanohense_2%
0	0	0	0	0	0	0	0	158	0	0	0	0	0	453	0	0	0	0	0	0	0	0	0	0	0	0	0	0	0	453	95.3	33.3	*	d__Bacteria; p__Actinobacteria; c__Actinobacteria; o__Bifidobacteriales; f__Bifidobacteriaceae; g__Bifidobacterium; s__longum
0	0	0	0	0	0	8	5	5	2	0	0	0	0	0	0	0	0	0	0	0	0	0	0	0	0	0	0	0	0	8	95.7	63.2	*	d__Bacteria; p__Actinobacteria; c__Actinobacteria; o__Bifidobacteriales; f__Bifidobacteriaceae; g__Bifidobacterium; s__tsurumiense
0	0	0	0	0	0	0	0	0	0	0	0	1	1	1	0	1	0	0	0	0	0	0	0	0	0	0	0	0	0	1	95	100	*	d__Bacteria; p__Actinobacteria; c__Actinobacteria; o__Bifidobacteriales; f__Bifidobacteriaceae; g__Gardnerella; s__vaginalis
0	0	0	0	0	0	0	0	0	0	0	0	0	0	0	0	0	0	0	0	0	0	0	0	0	0	0	0	0	1	1	100	100	*	d__Bacteria; p__Actinobacteria; c__Actinobacteria; o__Corynebacteriales; f__Corynebacteriaceae; g__Corynebacterium; s__atypicum
0	0	1	0	0	0	0	1	0	0	0	0	2	0	1	0	0	0	1	0	0	0	0	0	0	0	0	0	0	0	2	97.8	100	*	d__Bacteria; p__Actinobacteria; c__Actinobacteria; o__Corynebacteriales; f__Corynebacteriaceae; g__Corynebacterium; s__durum
0	0	0	0	0	0	0	0	0	0	0	0	0	0	0	0	0	0	0	0	0	0	0	0	0	0	0	0	1	1	1	100	100		d__Bacteria; p__Actinobacteria; c__Actinobacteria; o__Corynebacteriales; f__Corynebacteriaceae; g__Corynebacterium_1; s__unclassified
0	0	0	0	0	0	0	0	0	0	0	0	0	0	0	0	0	0	0	0	0	0	0	1	0	0	0	0	0	0	1	90	100	*	d__Bacteria; p__Actinobacteria; c__Actinobacteria; o__Corynebacteriales; f__Corynebacteriaceae; g__Corynebacterium_1; s__pseudodiphtheriticum
0	0	0	1	0	1	0	0	0	0	0	0	0	0	0	0	0	0	0	0	0	0	0	1	0	0	0	1	2	0	2	95.7	100		d__Bacteria; p__Actinobacteria; c__Actinobacteria; o__Micrococcales; f__Micrococcaceae; g__Rothia; s__unclassified
0	0	0	0	1	0	1	0	0	0	0	0	0	0	0	0	0	0	0	0	0	0	0	0	0	0	0	0	0	0	1	96.5	100	*	d__Bacteria; p__Actinobacteria; c__Actinobacteria; o__Micrococcales; f__Micrococcaceae; g__Rothia; s__dentocariosa
1	1	0	0	0	1	0	2	0	0	0	2	0	0	0	0	0	0	0	0	0	0	0	0	0	0	0	0	0	0	2	97.4	100	*	d__Bacteria; p__Actinobacteria; c__Actinobacteria; o__Micrococcales; f__Micrococcaceae; g__Rothia; s__mucilaginosa
0	0	0	0	0	0	0	0	0	0	0	0	0	0	0	0	0	0	0	0	0	0	0	0	0	0	0	0	1	0	1	96	100		d__Bacteria; p__Actinobacteria; c__Actinobacteria; o__Micrococcales; f__Sanguibacteraceae; g__Sanguibacter; s__unclassified
53	22	33	18	14	5	74	36	85	65	12	1	50	29	67	36	5	11	75	59	55	43	17	17	375	332	531	272	44	61	531	95.1	100		d__Bacteria; p__Actinobacteria; c__Coriobacteriia; o__Coriobacteriales; f__Coriobacteriaceae; g__unclassified_86% / Enterorhabdus_12% / Collinsella_1%
1	0	1	0	0	1	17	12	13	13	1	2	6	3	3	7	0	1	5	5	4	3	0	1	20	15	17	7	6	3	20	96.3	100	*	d__Bacteria; p__Actinobacteria; c__Coriobacteriia; o__Coriobacteriales; f__Coriobacteriaceae; g__Adlercreutzia; s__equolifaciens
0	0	0	0	0	0	0	0	0	0	0	0	0	0	0	0	0	0	0	0	0	0	0	0	0	0	0	1	0	0	1	94	38.3	*	d__Bacteria; p__Actinobacteria; c__Coriobacteriia; o__Coriobacteriales; f__Coriobacteriaceae; g__Atopobium; s__deltae
0	0	0	0	0	0	0	0	0	0	0	0	0	0	0	0	0	0	0	0	0	0	0	0	0	0	1	0	0	1	1	95.5	100	*	d__Bacteria; p__Actinobacteria; c__Coriobacteriia; o__Coriobacteriales; f__Coriobacteriaceae; g__Atopobium; s__parvulum
407	323	294	318	13	53	58	91	92	93	10	7	156	126	156	161	15	0	63	57	40	63	7	0	361	0	321	292	28	77	407	94.8	100		d__Bacteria; p__Actinobacteria; c__Coriobacteriia; o__Coriobacteriales; f__Coriobacteriaceae; g__Collinsella; s__unclassified
38	44	18	32	3	10	215	20	144	112	26	9	242	145	201	23	3	0	61	4	14	41	15	0	237	0	196	9	15	1	242	95.7	100	*	d__Bacteria; p__Actinobacteria; c__Coriobacteriia; o__Coriobacteriales; f__Coriobacteriaceae; g__Collinsella; s__aerofaciens
0	0	0	0	0	0	0	0	0	0	0	0	0	0	0	0	0	0	0	0	0	0	0	0	1	0	0	0	0	0	1	96	100		d__Bacteria; p__Actinobacteria; c__Coriobacteriia; o__Coriobacteriales; f__Coriobacteriaceae; g__Eggerthella; s__unclassified
0	0	0	0	0	0	0	1	0	0	0	0	0	0	1	0	0	0	1	0	0	0	0	0	12	6	12	10	0	1	12	95.8	100	*	d__Bacteria; p__Actinobacteria; c__Coriobacteriia; o__Coriobacteriales; f__Coriobacteriaceae; g__Eggerthella; s__lenta
0	0	0	0	0	0	0	0	0	0	0	4	0	0	0	0	0	0	0	3	0	0	0	0	0	0	0	0	0	0	4	96.6	70.7		d__Bacteria; p__Actinobacteria; c__Coriobacteriia; o__Coriobacteriales; f__Coriobacteriaceae; g__Enterorhabdus; s__unclassified
0	0	0	0	0	0	1	0	3	2	0	0	0	0	0	0	0	0	2	0	3	3	0	1	19	16	26	15	2	5	26	96.1	100		d__Bacteria; p__Actinobacteria; c__Coriobacteriia; o__Coriobacteriales; f__Coriobacteriaceae; g__Gordonibacter; s__pamelaeae_50% / faecihominis_49%
0	0	0	0	0	0	0	0	0	0	0	0	0	0	1	0	0	0	0	0	0	0	0	0	0	0	0	0	0	0	1	93	100	*	d__Bacteria; p__Actinobacteria; c__Coriobacteriia; o__Coriobacteriales; f__Coriobacteriaceae; g__Olsenella; s__uli
191	190	161	149	8	23	1	0	0	0	0	0	13	4	15	6	1	0	467	354	276	306	29	111	0	0	0	0	0	0	467	95.3	100	*	d__Bacteria; p__Actinobacteria; c__Coriobacteriia; o__Coriobacteriales; f__Coriobacteriaceae; g__Senegalimassilia; s__anaerobia
1	0	0	1	0	0	0	0	0	0	0	0	0	0	0	0	0	0	0	0	0	0	0	0	0	0	0	0	0	0	1	90	100		d__Bacteria; p__Actinobacteria; c__Coriobacteriia; o__Coriobacteriales; f__Coriobacteriaceae; g__Slackia; s__unclassified
0	0	0	0	0	0	0	0	0	0	0	0	1	0	1	2	0	0	0	0	0	0	0	0	0	0	0	0	0	0	2	97.5	100	*	d__Bacteria; p__Actinobacteria; c__Coriobacteriia; o__Coriobacteriales; f__Coriobacteriaceae; g__Slackia; s__equolifaciens
1	0	0	0	0	0	0	0	0	0	0	0	1	0	0	0	0	0	0	0	0	0	0	0	0	0	0	0	0	0	1	100	100	*	d__Bacteria; p__Actinobacteria; c__Coriobacteriia; o__Coriobacteriales; f__Coriobacteriaceae; g__Slackia; s__exigua
22	19	15	13	3	7	22	9	15	11	5	10	7	4	12	5	1	1	0	0	0	0	2	0	0	0	0	0	0	0	22	96.1	100	*	d__Bacteria; p__Actinobacteria; c__Coriobacteriia; o__Coriobacteriales; f__Coriobacteriaceae; g__Slackia; s__isoflavoniconvertens
0	0	0	0	0	0	0	0	1	0	0	0	0	0	0	0	0	1	0	0	0	1	0	1	0	0	0	0	0	0	1	94.2	100		d__Bacteria; p__Bacteroidetes; c__Bacteroidetes_VC2.1_Bac22
202	235	174	259	0	0	55	35	65	54	44	32	0	0	0	1	0	0	4	7	3	11	1	0	235	209	424	177	217	278	424	93.6	100		d__Bacteria; p__Bacteroidetes; c__Bacteroidia; o__Bacteroidales; f__Bacteroidales_S24-7_group_93% / ratAN060301C_5%
61	63	51	54	16	9	165	152	164	131	126	131	41	52	55	70	86	170	92	119	37	152	59	116	80	60	82	50	17	84	170	94.5	100		d__Bacteria; p__Bacteroidetes; c__Bacteroidia; o__Bacteroidales; f__Bacteroidaceae; g__Bacteroides; s__unclassified_89% / thetaiotaomicron_2% / ovatus_1% / finegoldii_1% / xylanisolvens_1%
0	0	0	0	0	0	18	7	10	3	12	16	28	26	23	27	146	136	15	32	18	29	58	70	0	0	0	0	0	0	146	95.3	99.5	*	d__Bacteria; p__Bacteroidetes; c__Bacteroidia; o__Bacteroidales; f__Bacteroidaceae; g__Bacteroides; s__caccae
0	0	0	0	3	0	13	10	15	8	5	9	0	0	0	0	0	0	5	3	4	15	0	4	39	17	47	50	19	34	50	95.7	100	*	d__Bacteria; p__Bacteroidetes; c__Bacteroidia; o__Bacteroidales; f__Bacteroidaceae; g__Bacteroides; s__cellulosilyticus
34	20	25	34	25	47	154	197	188	156	127	162	169	241	187	155	614	575	0	0	0	0	2	1	1	0	0	0	0	0	614	94.9	99.7	*	d__Bacteria; p__Bacteroidetes; c__Bacteroidia; o__Bacteroidales; f__Bacteroidaceae; g__Bacteroides; s__coprocola
1	0	0	0	1	0	0	0	0	0	2	1	2	0	1	0	1	0	835	1092	466	1390	353	1018	382	328	396	487	103	238	1390	94.9	98.5	*	d__Bacteria; p__Bacteroidetes; c__Bacteroidia; o__Bacteroidales; f__Bacteroidaceae; g__Bacteroides; s__dorei
3	2	0	3	4	1	0	0	0	0	0	0	36	55	23	21	197	166	0	0	0	0	0	0	0	0	0	0	0	0	197	95.2	100	*	d__Bacteria; p__Bacteroidetes; c__Bacteroidia; o__Bacteroidales; f__Bacteroidaceae; g__Bacteroides; s__eggerthii
0	0	0	0	0	0	13	0	0	0	0	0	0	0	0	0	0	0	0	0	0	0	0	0	0	0	0	0	0	0	13	95.2	31.6	*	d__Bacteria; p__Bacteroidetes; c__Bacteroidia; o__Bacteroidales; f__Bacteroidaceae; g__Bacteroides; s__faecichinchillae
0	0	0	0	0	0	0	0	0	0	0	0	0	0	0	0	0	0	0	0	0	24	0	30	0	0	0	0	0	0	30	95.1	19.3	*	d__Bacteria; p__Bacteroidetes; c__Bacteroidia; o__Bacteroidales; f__Bacteroidaceae; g__Bacteroides; s__finegoldii
0	1	0	0	0	0	0	0	0	0	0	0	0	0	0	0	0	0	0	0	0	0	0	0	0	0	0	0	0	0	1	100	100	*	d__Bacteria; p__Bacteroidetes; c__Bacteroidia; o__Bacteroidales; f__Bacteroidaceae; g__Bacteroides; s__fragilis
0	0	0	0	1	0	0	0	0	0	0	0	0	0	0	0	0	0	0	0	0	0	0	0	0	0	0	0	0	0	1	100	100	*	d__Bacteria; p__Bacteroidetes; c__Bacteroidia; o__Bacteroidales; f__Bacteroidaceae; g__Bacteroides; s__intestinalis
0	1	1	0	1	1	123	139	151	111	79	197	58	70	62	50	254	214	74	98	42	132	47	110	0	0	1	0	0	0	254	95.1	99.8	*	d__Bacteria; p__Bacteroidetes; c__Bacteroidia; o__Bacteroidales; f__Bacteroidaceae; g__Bacteroides; s__massiliensis
0	0	0	0	0	0	0	0	0	0	0	0	0	0	0	0	0	0	0	0	2	12	6	6	0	0	0	0	0	0	12	93.7	97.8	*	d__Bacteria; p__Bacteroidetes; c__Bacteroidia; o__Bacteroidales; f__Bacteroidaceae; g__Bacteroides; s__nordii
46	49	45	51	39	47	30	25	22	17	27	43	5	6	11	4	0	0	39	40	28	69	22	68	0	7	0	17	0	0	69	95.4	77.8	*	d__Bacteria; p__Bacteroidetes; c__Bacteroidia; o__Bacteroidales; f__Bacteroidaceae; g__Bacteroides; s__ovatus
34	36	23	37	19	38	18	54	39	35	49	69	724	850	683	531	2814	3188	0	0	0	0	2	1	0	0	0	0	0	0	3188	94.8	99.9	*	d__Bacteria; p__Bacteroidetes; c__Bacteroidia; o__Bacteroidales; f__Bacteroidaceae; g__Bacteroides; s__plebeius
0	0	0	0	0	0	0	0	0	0	0	0	0	0	0	0	0	0	82	153	62	195	80	137	0	0	0	0	0	0	195	95	96.6	*	d__Bacteria; p__Bacteroidetes; c__Bacteroidia; o__Bacteroidales; f__Bacteroidaceae; g__Bacteroides; s__salyersiae
14	8	8	10	10	17	0	0	0	0	0	0	10	5	7	9	38	35	0	0	0	0	0	0	0	0	0	0	0	0	38	95.7	100	*	d__Bacteria; p__Bacteroidetes; c__Bacteroidia; o__Bacteroidales; f__Bacteroidaceae; g__Bacteroides; s__stercoris
0	0	0	0	0	0	0	17	17	9	0	35	0	0	9	0	0	19	0	27	0	0	0	0	0	24	50	28	13	0	50	94.8	48.7	*	d__Bacteria; p__Bacteroidetes; c__Bacteroidia; o__Bacteroidales; f__Bacteroidaceae; g__Bacteroides; s__thetaiotaomicron
3	4	1	1	3	1	108	113	104	80	140	150	27	34	37	23	140	155	28	40	26	56	25	41	26	30	38	39	29	37	155	95.4	99.4	*	d__Bacteria; p__Bacteroidetes; c__Bacteroidia; o__Bacteroidales; f__Bacteroidaceae; g__Bacteroides; s__uniformis
26	43	27	46	17	30	155	162	176	145	120	179	64	70	79	62	247	209	201	202	99	267	204	389	332	288	587	459	104	241	587	95.3	97.8	*	d__Bacteria; p__Bacteroidetes; c__Bacteroidia; o__Bacteroidales; f__Bacteroidaceae; g__Bacteroides; s__vulgatus
0	0	0	0	0	0	0	0	0	0	0	0	1	0	0	0	0	0	0	0	0	0	0	0	9	0	8	0	0	0	9	96.9	64.4	*	d__Bacteria; p__Bacteroidetes; c__Bacteroidia; o__Bacteroidales; f__Bacteroidaceae; g__Bacteroides; s__xylanisolvens
0	0	0	0	217	390	0	0	0	0	0	0	31	79	39	32	280	180	54	0	0	0	33	198	0	0	0	0	0	0	390	94.1	82.3		d__Bacteria; p__Bacteroidetes; c__Bacteroidia; o__Bacteroidales; f__Bacteroidales_S24-7_group; g__unclassified
2	5	4	3	0	4	3	20	10	6	0	8	6	2	6	7	3	20	7	5	0	2	2	1	2	7	11	5	0	3	20	94.6	100		d__Bacteria; p__Bacteroidetes; c__Bacteroidia; o__Bacteroidales; f__Porphyromonadaceae; g__unclassified_74% / Microbacter_20% / Barnesiella_2% / Butyricimonas_2%
1	2	0	0	2	0	28	25	39	21	60	82	24	44	20	7	173	137	2	4	2	0	9	9	83	68	104	85	50	86	173	94.2	99.5		d__Bacteria; p__Bacteroidetes; c__Bacteroidia; o__Bacteroidales; f__Porphyromonadaceae; g__Barnesiella; s__unclassified
0	0	0	0	0	0	0	0	0	0	0	0	0	0	0	0	0	0	0	0	0	0	0	0	0	0	2	1	1	3	3	93.1	100	*	d__Bacteria; p__Bacteroidetes; c__Bacteroidia; o__Bacteroidales; f__Porphyromonadaceae; g__Barnesiella; s__intestinihominis
9	2	1	10	7	16	0	1	1	0	2	1	0	11	6	6	25	19	22	20	18	31	26	38	19	18	19	17	7	19	38	95.8	99.4		d__Bacteria; p__Bacteroidetes; c__Bacteroidia; o__Bacteroidales; f__Porphyromonadaceae; g__Butyricimonas; s__unclassified_93% / faecihominis_4% / paravirosa_1%
0	12	5	0	17	0	7	9	1	2	8	8	0	0	0	0	0	0	0	0	0	0	0	0	0	0	0	0	0	0	17	95	84.2	*	d__Bacteria; p__Bacteroidetes; c__Bacteroidia; o__Bacteroidales; f__Porphyromonadaceae; g__Butyricimonas; s__faecihominis
7	0	9	12	0	18	4	6	5	3	6	4	0	0	0	0	0	0	9	1	1	13	2	18	0	0	0	0	0	0	18	97.1	80.8	*	d__Bacteria; p__Bacteroidetes; c__Bacteroidia; o__Bacteroidales; f__Porphyromonadaceae; g__Butyricimonas; s__paravirosa
0	3	5	2	6	4	0	0	0	0	0	0	0	0	0	0	0	0	0	3	2	2	0	3	0	0	0	2	0	0	6	94.7	100	*	d__Bacteria; p__Bacteroidetes; c__Bacteroidia; o__Bacteroidales; f__Porphyromonadaceae; g__Butyricimonas; s__virosa
2	0	1	0	0	0	8	4	9	7	12	9	1	0	0	0	0	1	1	2	3	6	4	2	0	0	0	0	2	2	12	96.1	100	*	d__Bacteria; p__Bacteroidetes; c__Bacteroidia; o__Bacteroidales; f__Porphyromonadaceae; g__Coprobacter; s__fastidiosus
0	0	0	0	0	1	0	0	0	0	0	0	0	0	0	0	0	0	0	0	0	0	0	0	0	0	1	0	0	0	1	92.8	100		d__Bacteria; p__Bacteroidetes; c__Bacteroidia; o__Bacteroidales; f__Porphyromonadaceae; g__Microbacter; s__unclassified
0	0	0	0	0	0	0	0	0	0	0	0	4	0	1	0	2	2	0	0	0	0	0	0	0	0	0	0	0	0	4	90.7	100		d__Bacteria; p__Bacteroidetes; c__Bacteroidia; o__Bacteroidales; f__Porphyromonadaceae; g__Odoribacter; s__unclassified
26	19	11	19	30	28	13	15	5	5	16	21	21	19	9	8	86	82	12	11	13	22	27	44	40	37	45	38	24	42	86	95.5	100	*	d__Bacteria; p__Bacteroidetes; c__Bacteroidia; o__Bacteroidales; f__Porphyromonadaceae; g__Odoribacter; s__splanchnicus
68	83	71	96	64	95	0	1	0	1	1	0	0	0	2	1	2	4	0	0	0	0	0	0	1	2	2	3	0	0	96	95.2	100		d__Bacteria; p__Bacteroidetes; c__Bacteroidia; o__Bacteroidales; f__Porphyromonadaceae; g__Parabacteroides; s__unclassified
0	0	0	0	2	0	87	100	68	65	98	154	5	8	5	4	31	31	30	54	26	53	25	59	197	280	357	271	84	195	357	95.3	100	*	d__Bacteria; p__Bacteroidetes; c__Bacteroidia; o__Bacteroidales; f__Porphyromonadaceae; g__Parabacteroides; s__distasonis
0	1	0	0	0	0	0	0	0	0	0	0	0	0	0	0	0	0	0	0	0	0	0	0	0	0	0	0	0	0	1	90	100	*	d__Bacteria; p__Bacteroidetes; c__Bacteroidia; o__Bacteroidales; f__Porphyromonadaceae; g__Parabacteroides; s__germanica
0	0	0	0	0	0	0	0	0	0	0	0	0	0	0	0	1	0	0	0	0	0	0	0	0	0	0	0	0	0	1	92	100	*	d__Bacteria; p__Bacteroidetes; c__Bacteroidia; o__Bacteroidales; f__Porphyromonadaceae; g__Parabacteroides; s__goldsteinii
0	0	0	0	0	1	44	32	38	32	38	64	14	14	12	9	76	67	17	14	9	21	9	20	123	144	196	177	51	88	196	95.4	100	*	d__Bacteria; p__Bacteroidetes; c__Bacteroidia; o__Bacteroidales; f__Porphyromonadaceae; g__Parabacteroides; s__merdae
0	0	0	0	0	0	0	0	0	0	0	0	0	0	0	0	0	0	0	0	0	0	0	0	0	0	0	0	1	1	1	93	100		d__Bacteria; p__Bacteroidetes; c__Bacteroidia; o__Bacteroidales; f__Porphyromonadaceae; g__Porphyromonas; s__unclassified
0	0	0	0	0	0	0	0	0	0	0	0	1	0	0	1	0	0	0	1	0	0	0	0	3	2	2	2	1	1	3	98	100	*	d__Bacteria; p__Bacteroidetes; c__Bacteroidia; o__Bacteroidales; f__Porphyromonadaceae; g__Porphyromonas; s__uenonis
412	442	387	616	208	216	454	407	605	526	572	676	0	0	0	0	4	0	0	0	0	0	0	0	117	166	164	167	145	367	676	95.3	100		d__Bacteria; p__Bacteroidetes; c__Bacteroidia; o__Bacteroidales; f__Prevotellaceae; g__Prevotella_7_80% / unclassified_19%
226	283	235	343	231	385	0	0	0	0	0	0	0	0	0	0	0	0	0	0	1	0	0	0	92	97	133	103	62	129	385	95.3	97.4		d__Bacteria; p__Bacteroidetes; c__Bacteroidia; o__Bacteroidales; f__Prevotellaceae; g__Alloprevotella; s__unclassified
90	115	118	132	119	178	29	51	44	26	39	78	24	31	11	7	90	107	0	0	0	0	0	0	7	20	14	9	1	12	178	95.6	100		d__Bacteria; p__Bacteroidetes; c__Bacteroidia; o__Bacteroidales; f__Prevotellaceae; g__Paraprevotella; s__unclassified
0	0	0	0	0	0	5	8	6	6	8	8	3	6	5	5	46	29	0	0	0	0	0	0	1	0	3	2	0	3	46	92.7	100	*	d__Bacteria; p__Bacteroidetes; c__Bacteroidia; o__Bacteroidales; f__Prevotellaceae; g__Paraprevotella; s__clara
0	0	0	0	0	0	0	0	0	0	0	0	0	0	0	0	0	0	0	0	0	0	0	0	1	1	1	1	0	0	1	97.2	100	*	d__Bacteria; p__Bacteroidetes; c__Bacteroidia; o__Bacteroidales; f__Prevotellaceae; g__Prevotella; s__bivia
0	0	0	0	0	0	0	0	0	0	0	0	2	0	0	1	0	1	0	0	1	0	0	1	6	0	8	2	1	4	8	96	100	*	d__Bacteria; p__Bacteroidetes; c__Bacteroidia; o__Bacteroidales; f__Prevotellaceae; g__Prevotella; s__disiens
0	0	0	0	0	0	0	0	0	0	0	0	0	0	0	0	0	1	0	0	0	0	0	0	0	0	0	0	0	0	1	100	100	*	d__Bacteria; p__Bacteroidetes; c__Bacteroidia; o__Bacteroidales; f__Prevotellaceae; g__Prevotella; s__oralis
0	0	0	0	0	0	0	0	0	0	0	0	0	1	0	0	0	0	0	0	0	0	0	2	1	0	5	1	0	0	5	95.8	100	*	d__Bacteria; p__Bacteroidetes; c__Bacteroidia; o__Bacteroidales; f__Prevotellaceae; g__Prevotella; s__timonensis
59	91	46	104	98	137	0	0	0	0	0	0	0	0	0	0	0	0	0	0	0	0	0	0	0	0	0	0	0	0	137	92.5	100		d__Bacteria; p__Bacteroidetes; c__Bacteroidia; o__Bacteroidales; f__Prevotellaceae; g__Prevotella_2; s__unclassified
126	151	132	190	203	333	0	0	1	0	0	0	0	0	0	0	0	0	0	0	0	0	0	0	0	0	0	0	0	0	333	92.7	100	*	d__Bacteria; p__Bacteroidetes; c__Bacteroidia; o__Bacteroidales; f__Prevotellaceae; g__Prevotella_2; s__stercorea
0	0	0	0	0	0	0	0	0	0	0	0	0	0	0	0	0	0	0	0	0	0	0	0	0	0	1	0	0	0	1	100	100		d__Bacteria; p__Bacteroidetes; c__Bacteroidia; o__Bacteroidales; f__Prevotellaceae; g__Prevotella_6; s__unclassified
0	0	0	0	0	0	0	0	0	0	0	0	0	0	1	0	0	0	0	0	0	0	0	0	0	0	0	0	0	1	1	94	100		d__Bacteria; p__Bacteroidetes; c__Bacteroidia; o__Bacteroidales; f__Prevotellaceae; g__Prevotella_7; s__unclassified
2923	3893	3116	4421	1184	2257	3300	4881	4054	4070	3579	4946	5	3	2	4	7	1	1	0	2	0	6	0	28	114	91	121	38	108	4946	95.2	100		d__Bacteria; p__Bacteroidetes; c__Bacteroidia; o__Bacteroidales; f__Prevotellaceae; g__Prevotella_9; s__unclassified
3023	3640	3046	4436	1515	2331	416	741	677	646	568	951	2	2	1	3	2	0	2	1	0	1	2	0	247	301	290	275	67	340	4436	94.7	100	*	d__Bacteria; p__Bacteroidetes; c__Bacteroidia; o__Bacteroidales; f__Prevotellaceae; g__Prevotella_9; s__copri
213	204	222	238	75	147	25	42	40	24	27	45	175	239	206	184	905	1022	0	0	0	0	0	0	0	0	0	0	0	0	1022	95	99.8		d__Bacteria; p__Bacteroidetes; c__Bacteroidia; o__Bacteroidales; f__Prevotellaceae; g__Prevotellaceae_NK3B31_group; s__unclassified
0	1	0	0	0	0	0	0	0	0	0	0	41	68	35	37	343	339	0	0	0	0	0	0	0	0	0	0	0	1	343	92.3	100		d__Bacteria; p__Bacteroidetes; c__Bacteroidia; o__Bacteroidales; f__Prevotellaceae; g__Prevotellaceae_UCG-001; s__unclassified
167	218	167	220	526	879	0	0	1	0	0	1	0	0	1	0	0	0	0	0	0	0	0	0	0	0	0	0	0	0	879	95.2	100		d__Bacteria; p__Bacteroidetes; c__Bacteroidia; o__Bacteroidales; f__Prevotellaceae; g__Prevotellaceae_UCG-003; s__unclassified
0	0	0	0	0	0	0	1	1	1	0	0	0	0	0	0	0	0	0	0	0	0	0	0	1	0	0	1	0	0	1	95.2	100		d__Bacteria; p__Bacteroidetes; c__Bacteroidia; o__Bacteroidales; f__Rikenellaceae; g__Rikenellaceae_RC9_gut_group
32	0	38	0	19	50	83	86	107	82	161	232	13	19	13	23	112	122	159	393	108	273	409	986	61	88	113	82	66	112	986	94.7	100		d__Bacteria; p__Bacteroidetes; c__Bacteroidia; o__Bacteroidales; f__Rikenellaceae; g__Alistipes; s__unclassified_94% / senegalensis_2% / timonensis_2%
0	0	0	0	0	0	0	1	1	1	1	3	1	0	2	2	17	19	139	270	114	272	336	860	37	43	42	46	38	65	860	94.8	99.7	*	d__Bacteria; p__Bacteroidetes; c__Bacteroidia; o__Bacteroidales; f__Rikenellaceae; g__Alistipes; s__finegoldii
0	0	0	0	0	0	0	0	0	0	0	0	0	0	0	0	0	1	0	0	0	0	0	0	5	4	6	6	2	5	6	96	100	*	d__Bacteria; p__Bacteroidetes; c__Bacteroidia; o__Bacteroidales; f__Rikenellaceae; g__Alistipes; s__indistinctus
0	0	0	0	0	0	0	0	0	0	0	0	0	0	0	0	0	0	1	0	0	0	0	0	0	0	0	0	0	0	1	96	100	*	d__Bacteria; p__Bacteroidetes; c__Bacteroidia; o__Bacteroidales; f__Rikenellaceae; g__Alistipes; s__massiliensis
3	0	1	0	5	6	75	70	74	65	147	199	42	47	22	20	270	276	284	310	196	513	601	1228	0	0	0	0	1	1	1228	94.9	100	*	d__Bacteria; p__Bacteroidetes; c__Bacteroidia; o__Bacteroidales; f__Rikenellaceae; g__Alistipes; s__putredinis
0	0	0	0	0	1	11	10	5	11	31	34	11	11	14	2	53	57	78	113	55	172	182	495	12	22	27	15	15	34	495	95.3	97.5	*	d__Bacteria; p__Bacteroidetes; c__Bacteroidia; o__Bacteroidales; f__Rikenellaceae; g__Alistipes; s__shahii
0	0	0	0	0	0	0	0	0	0	0	0	0	10	8	0	0	0	0	0	0	0	0	0	0	0	0	0	0	0	10	97.9	33.4	*	d__Bacteria; p__Bacteroidetes; c__Bacteroidia; o__Bacteroidales; f__Rikenellaceae; g__Alistipes; s__timonensis
0	0	0	0	0	0	0	0	0	0	0	0	0	2	1	1	3	1	0	0	0	0	0	0	0	0	0	0	0	0	3	90	100		d__Bacteria; p__Bacteroidetes; c__Bacteroidia; o__Bacteroidales; f__Rikenellaceae; g__Rikenella; s__unclassified
100	143	101	138	203	294	0	0	0	0	0	0	164	231	133	100	1207	1271	0	0	0	0	0	0	0	0	0	0	0	0	1271	94.7	96.4		d__Bacteria; p__Bacteroidetes; c__Bacteroidia; o__Bacteroidales; f__Rikenellaceae; g__Rikenellaceae_RC9_gut_group; s__unclassified
26	18	24	19	32	22	0	0	0	0	0	0	0	0	0	0	0	0	0	0	0	0	0	0	0	0	0	0	0	0	32	93.9	100		d__Bacteria; p__Bacteroidetes; c__Bacteroidia; o__Bacteroidales; f__Rikenellaceae; g__dgA-11_gut_group; s__unclassified
0	0	0	0	0	0	0	0	0	0	0	0	0	0	0	0	0	0	0	0	0	0	0	0	0	0	0	0	0	1	1	91	100		d__Bacteria; p__Bacteroidetes; c__Flavobacteriia; o__Flavobacteriales; f__Flavobacteriaceae; g__Cloacibacterium; s__normanense_50% / rupense_50%
0	0	0	0	3	0	0	0	0	0	0	0	0	0	1	0	0	0	0	0	0	0	3	0	0	0	0	1	1	0	3	96	100	*	d__Bacteria; p__Bacteroidetes; c__Flavobacteriia; o__Flavobacteriales; f__Flavobacteriaceae; g__Cloacibacterium; s__rupense
0	0	0	0	0	0	0	0	0	0	0	0	0	0	0	0	0	0	0	0	0	0	0	0	0	0	0	0	1	0	1	94	100		d__Bacteria; p__Bacteroidetes; c__Flavobacteriia; o__Flavobacteriales; f__Flavobacteriaceae; g__Moheibacter; s__unclassified
0	0	0	0	1	0	0	0	0	0	0	0	0	0	0	0	0	0	0	0	0	0	0	0	0	0	0	0	0	0	1	94	100		d__Bacteria; p__Bacteroidetes; c__Sphingobacteriia; o__Sphingobacteriales; f__Chitinophagaceae; g__Sediminibacterium; s__unclassified
0	0	0	0	0	0	0	0	0	0	0	0	0	0	0	0	0	0	0	0	0	0	0	1	0	0	0	0	0	0	1	90	100		d__Bacteria; p__Chlorobi; c__Chlorobia; o__Chlorobiales; f__OPB56; g__unclassified
0	0	0	0	0	0	0	0	0	0	0	2	0	0	0	0	0	0	0	0	0	0	0	0	0	0	0	0	0	0	2	98	100		d__Bacteria; p__Cyanobacteria; c__Melainabacteria
0	0	0	0	0	8	0	0	0	0	0	2	0	0	0	0	0	0	0	0	0	0	0	0	0	0	0	0	0	0	8	96.5	100		d__Bacteria; p__Cyanobacteria; c__Chloroplast; o__unclassified; f__unclassified; g__Athetis_32% / Cynomorium_24% / Malus_24% / Nicotiana_2% / Solanum_2% / Withania_2% / Ziziphus_2% / Alnus_1% / Cannabis_1% / Gentiana_1% / Gossypium_1% / Nothofagus_1% / Oxalis_1% / Peridiscus_1% / Rhodoleia_1% / Vitis_1%
0	0	0	0	0	0	0	0	0	0	0	1	0	0	0	0	0	0	0	0	0	0	0	0	0	0	0	0	0	0	1	100	100	*	d__Bacteria; p__Cyanobacteria; c__Chloroplast; o__unclassified; f__unclassified; g__Cinnamomum; s__camphora
0	0	0	0	0	2	0	0	0	0	0	0	0	0	0	0	0	0	0	0	0	0	0	0	0	0	0	0	0	0	2	95.5	100	*	d__Bacteria; p__Cyanobacteria; c__Chloroplast; o__unclassified; f__unclassified; g__Gossypium; s__arboreum
0	0	0	1	0	0	0	0	0	0	0	0	0	0	0	0	1	0	0	0	0	0	0	0	0	0	0	0	0	0	1	95	100	*	d__Bacteria; p__Cyanobacteria; c__Chloroplast; o__unclassified; f__unclassified; g__Pisum; s__sativum
0	0	0	1	0	0	0	0	0	0	0	0	0	0	0	0	0	0	19	23	11	38	58	85	1	2	3	1	0	0	85	94.4	100		d__Bacteria; p__Cyanobacteria; c__Melainabacteria; o__Gastranaerophilales; f__unclassified
2	0	1	1	1	1	0	0	0	0	0	0	0	0	0	0	0	0	0	0	0	0	0	0	0	0	0	0	0	0	2	97.5	100		d__Bacteria; p__Cyanobacteria; c__Melainabacteria; o__Gastranaerophilales; f__Clostridiaceae; g__unclassified
83	88	78	105	574	898	0	0	0	0	0	0	0	0	0	1	0	0	0	0	0	0	0	0	0	0	0	0	0	0	898	96.2	100		d__Bacteria; p__Elusimicrobia; c__Elusimicrobia; o__Elusimicrobiales; f__Elusimicrobiaceae; g__Elusimicrobium; s__unclassified
0	0	0	0	0	0	0	0	0	0	0	0	0	0	0	0	0	0	1	0	0	0	0	0	0	0	0	0	0	0	1	95	50.4		d__Bacteria; p__Fibrobacteres; c__Fibrobacteria; o__Fibrobacterales; f__Fibrobacteraceae; g__Fibrobacter; s__unclassified
0	0	0	0	0	0	0	0	0	0	0	0	0	0	0	0	0	0	3	1	0	0	0	0	0	0	0	0	0	0	3	93.8	100		d__Bacteria; p__Firmicutes; c__Bacilli
0	0	0	0	0	0	0	0	0	0	0	0	0	0	2	0	0	0	0	0	0	3	0	0	0	0	0	0	0	0	3	93.2	99.8		d__Bacteria; p__Firmicutes; c__Bacilli; o__Bacillales
0	0	0	0	0	0	0	1	0	0	0	0	0	0	0	0	0	0	0	0	0	0	0	0	0	0	0	0	0	0	1	90	98.7		d__Bacteria; p__Firmicutes; c__Bacilli; o__Bacillales; f__Bacillaceae
0	0	0	0	0	0	3	0	4	4	3	5	0	1	0	0	0	0	0	0	0	0	0	0	0	0	0	0	0	0	5	92.5	100		d__Bacteria; p__Firmicutes; c__Bacilli; o__Bacillales; f__Bacillaceae; g__Bacillus; s__unclassified_95% / subtilis_2% / amyloliquefaciens_1%
0	0	0	0	0	0	0	0	0	0	0	0	0	0	0	0	1	0	0	0	0	0	0	0	0	0	0	0	0	0	1	93	100	*	d__Bacteria; p__Firmicutes; c__Bacilli; o__Bacillales; f__Bacillaceae; g__Bacillus; s__subtilis
0	0	0	0	0	1	0	0	0	0	0	0	0	0	0	0	0	0	0	0	0	0	0	0	1	0	0	0	0	0	1	95	100		d__Bacteria; p__Firmicutes; c__Bacilli; o__Bacillales; f__Family_XI; g__Gemella; s__sanguinis_49% / morbillorum_33% / haemolysans_16%
0	0	0	0	0	0	0	0	0	0	0	0	1	2	0	0	0	0	1	0	0	0	0	0	0	0	0	0	0	0	2	94.8	71.8		d__Bacteria; p__Firmicutes; c__Bacilli; o__Bacillales; f__Planococcaceae; g__Planomicrobium; s__unclassified
0	0	0	0	0	0	5	9	4	6	2	0	0	0	0	0	0	0	0	0	0	0	0	0	0	0	0	0	0	0	9	96.1	100		d__Bacteria; p__Firmicutes; c__Bacilli; o__Bacillales; f__Staphylococcaceae; g__Staphylococcus; s__saprophyticus_44% / succinus_14% / gallinarum_9% / cohnii_7% / nepalensis_7% / xylosus_7% / aureus_4% / unclassified_3%
0	0	0	0	0	0	0	0	0	0	0	0	0	0	0	0	0	0	0	0	0	0	0	0	0	0	0	0	5	0	5	94.8	28	*	d__Bacteria; p__Firmicutes; c__Bacilli; o__Bacillales; f__Staphylococcaceae; g__Staphylococcus; s__aureus
0	0	0	0	1	2	0	0	0	0	0	1	0	0	2	0	0	1	0	0	0	2	0	2	0	0	0	0	0	0	2	96.1	99.8		d__Bacteria; p__Firmicutes; c__Bacilli; o__Lactobacillales; f__16d63.751_31% / Carnobacteriaceae_31% / Lactobacillaceae_27% / Rs-D42_9%
0	0	0	0	1	0	0	0	0	0	0	0	0	0	0	0	0	0	0	0	0	0	0	0	0	0	0	0	0	0	1	90	100		d__Bacteria; p__Firmicutes; c__Bacilli; o__Lactobacillales; f__Aerococcaceae; g__Aerosphaera
0	0	0	0	1	0	0	0	0	0	0	0	0	0	0	0	0	0	0	0	0	0	3	0	0	0	0	0	0	1	3	92.4	100	*	d__Bacteria; p__Firmicutes; c__Bacilli; o__Lactobacillales; f__Aerococcaceae; g__Facklamia; s__hominis
0	0	0	0	0	0	0	0	0	0	0	0	0	0	0	0	0	0	0	0	0	0	0	0	4	4	7	4	0	0	7	96.7	100	*	d__Bacteria; p__Firmicutes; c__Bacilli; o__Lactobacillales; f__Carnobacteriaceae; g__Granulicatella; s__elegans
0	0	0	0	3	1	0	0	0	0	0	0	0	0	0	0	0	0	0	0	0	0	0	0	0	0	0	0	0	0	3	95.8	100		d__Bacteria; p__Firmicutes; c__Bacilli; o__Lactobacillales; f__Enterococcaceae; g__Enterococcus_96% / Melissococcus_3%
0	1	0	0	0	0	2	1	0	1	0	0	12	3	26	0	1	0	0	0	0	0	0	0	0	0	0	0	0	0	26	95	100		d__Bacteria; p__Firmicutes; c__Bacilli; o__Lactobacillales; f__Enterococcaceae; g__Enterococcus; s__faecium_35% / hirae_29% / faecalis_25% / durans_2% / unclassified_2% / casseliflavus_2%
0	0	0	0	0	0	0	0	0	0	0	0	0	0	1	0	0	0	0	0	0	0	0	0	0	0	0	0	0	0	1	96	100	*	d__Bacteria; p__Firmicutes; c__Bacilli; o__Lactobacillales; f__Enterococcaceae; g__Enterococcus; s__casseliflavus
0	0	0	0	0	0	0	0	0	0	0	0	41	6	0	0	0	0	0	0	0	0	0	0	0	0	0	0	0	0	41	95.9	55.2	*	d__Bacteria; p__Firmicutes; c__Bacilli; o__Lactobacillales; f__Enterococcaceae; g__Enterococcus; s__dispar
0	0	0	0	0	0	0	0	0	0	0	0	0	0	0	30	0	0	0	0	0	0	0	0	0	0	0	0	0	0	30	95.2	91.7	*	d__Bacteria; p__Firmicutes; c__Bacilli; o__Lactobacillales; f__Enterococcaceae; g__Enterococcus; s__durans
0	0	0	0	0	0	0	0	1	0	0	0	0	3	0	2	0	0	0	0	0	0	0	0	0	0	0	0	0	0	3	92.8	68.6	*	d__Bacteria; p__Firmicutes; c__Bacilli; o__Lactobacillales; f__Enterococcaceae; g__Enterococcus; s__faecalis
0	0	0	0	0	0	0	0	0	0	0	0	0	0	0	12	0	0	0	0	0	0	0	0	0	0	0	0	0	0	12	94.6	84.8	*	d__Bacteria; p__Firmicutes; c__Bacilli; o__Lactobacillales; f__Enterococcaceae; g__Enterococcus; s__faecium
0	0	0	0	0	0	0	0	0	0	0	0	4	29	0	0	0	0	0	0	0	0	0	0	0	0	0	0	0	0	29	95.5	82.7	*	d__Bacteria; p__Firmicutes; c__Bacilli; o__Lactobacillales; f__Enterococcaceae; g__Enterococcus; s__hirae
0	0	0	0	1	0	0	0	0	0	0	0	0	0	0	0	0	0	0	0	0	0	0	0	0	0	0	0	1	0	1	97	100	*	d__Bacteria; p__Firmicutes; c__Bacilli; o__Lactobacillales; f__Enterococcaceae; g__Vagococcus; s__fluvialis
0	0	0	0	0	0	4	1	9	0	0	1	5	1	1	2	0	0	0	0	0	0	0	0	0	0	1	1	1	2	9	94.9	99.3		d__Bacteria; p__Firmicutes; c__Bacilli; o__Lactobacillales; f__Lactobacillaceae; g__Lactobacillus; s__unclassified_72% / sakei_12% / rhamnosus_7% / delbrueckii_2% / casei_2%
0	0	0	0	0	0	0	0	0	0	0	0	0	0	0	0	0	0	0	0	0	0	1	0	0	0	0	0	0	0	1	96	100	*	d__Bacteria; p__Firmicutes; c__Bacilli; o__Lactobacillales; f__Lactobacillaceae; g__Lactobacillus; s__aviarius
0	0	0	0	0	0	0	9	0	7	0	1	0	0	0	0	0	0	0	0	0	0	0	0	0	0	0	0	0	0	9	98.2	29.2	*	d__Bacteria; p__Firmicutes; c__Bacilli; o__Lactobacillales; f__Lactobacillaceae; g__Lactobacillus; s__crispatus
0	0	0	0	0	0	0	0	0	0	0	0	0	0	0	0	0	0	0	0	0	0	0	2	0	0	0	0	0	0	2	100	13.7	*	d__Bacteria; p__Firmicutes; c__Bacilli; o__Lactobacillales; f__Lactobacillaceae; g__Lactobacillus; s__curvatus
0	0	0	0	0	0	2	2	2	1	0	4	0	0	0	0	0	0	0	0	0	0	0	0	0	0	0	0	0	0	4	96.8	88.4	*	d__Bacteria; p__Firmicutes; c__Bacilli; o__Lactobacillales; f__Lactobacillaceae; g__Lactobacillus; s__delbrueckii
0	0	0	0	11	0	6	0	0	0	4	0	0	0	0	0	1	0	0	0	0	0	15	0	0	0	0	0	6	0	15	96.2	70.7	*	d__Bacteria; p__Firmicutes; c__Bacilli; o__Lactobacillales; f__Lactobacillaceae; g__Lactobacillus; s__helveticus
0	0	0	0	0	0	0	0	0	0	0	0	0	0	0	0	0	0	0	0	0	0	0	1	0	0	0	0	0	0	1	96	100	*	d__Bacteria; p__Firmicutes; c__Bacilli; o__Lactobacillales; f__Lactobacillaceae; g__Lactobacillus; s__iners
0	0	0	0	0	0	2	0	0	1	1	0	0	0	0	0	0	0	0	0	0	0	0	0	0	0	0	0	0	0	2	96.5	95.4	*	d__Bacteria; p__Firmicutes; c__Bacilli; o__Lactobacillales; f__Lactobacillaceae; g__Lactobacillus; s__jensenii
0	0	0	0	0	0	1	0	0	0	0	0	0	0	0	0	0	0	0	0	0	0	0	0	0	0	0	0	0	0	1	94	100	*	d__Bacteria; p__Firmicutes; c__Bacilli; o__Lactobacillales; f__Lactobacillaceae; g__Lactobacillus; s__reuteri
0	0	0	0	0	0	0	0	0	0	0	0	0	0	4	0	0	0	0	0	0	0	0	0	0	0	0	0	0	0	4	96.2	33.4	*	d__Bacteria; p__Firmicutes; c__Bacilli; o__Lactobacillales; f__Lactobacillaceae; g__Lactobacillus; s__rhamnosus
0	0	0	0	0	0	0	0	0	0	0	0	21	20	27	23	0	0	0	0	0	0	0	0	0	0	0	0	0	0	27	95.7	98.1	*	d__Bacteria; p__Firmicutes; c__Bacilli; o__Lactobacillales; f__Lactobacillaceae; g__Lactobacillus; s__ruminis
0	0	0	0	0	0	0	0	0	0	0	0	0	0	0	0	0	0	0	0	0	0	1	0	0	0	0	0	0	0	1	96	100	*	d__Bacteria; p__Firmicutes; c__Bacilli; o__Lactobacillales; f__Lactobacillaceae; g__Lactobacillus; s__salivarius
0	0	0	0	0	0	0	1	0	1	0	0	0	0	0	0	0	0	0	0	0	0	0	0	0	0	0	0	0	0	1	99	71.1	*	d__Bacteria; p__Firmicutes; c__Bacilli; o__Lactobacillales; f__Lactobacillaceae; g__Lactobacillus; s__vaginalis
0	0	0	0	0	0	0	0	0	0	0	0	0	0	1	1	0	0	0	0	0	1	0	0	0	0	0	0	0	1	1	94	100		d__Bacteria; p__Firmicutes; c__Bacilli; o__Lactobacillales; f__Leuconostocaceae; g__Leuconostoc; s__pseudomesenteroides_81% / mesenteroides_18%
0	0	0	0	0	0	0	0	0	0	0	0	1	0	0	0	0	0	0	0	0	0	0	0	0	0	0	0	0	0	1	90	62.2	*	d__Bacteria; p__Firmicutes; c__Bacilli; o__Lactobacillales; f__Leuconostocaceae; g__Leuconostoc; s__mesenteroides
0	0	0	0	0	0	0	0	0	0	0	0	3	0	0	0	7	13	0	0	0	0	0	0	0	0	0	0	0	0	13	96.8	97		d__Bacteria; p__Firmicutes; c__Bacilli; o__Lactobacillales; f__Streptococcaceae; g__Streptococcus
0	0	0	0	1	0	0	0	0	0	0	0	0	0	0	0	0	0	0	0	0	0	0	0	0	0	0	0	0	0	1	90	100		d__Bacteria; p__Firmicutes; c__Bacilli; o__Lactobacillales; f__Streptococcaceae; g__Lactococcus; s__unclassified
1	0	0	0	0	0	4	5	16	6	0	4	170	77	156	130	3	9	0	0	0	0	0	0	0	0	0	0	0	0	170	95.3	100	*	d__Bacteria; p__Firmicutes; c__Bacilli; o__Lactobacillales; f__Streptococcaceae; g__Lactococcus; s__lactis
5	3	17	6	1	4	2	14	3	13	8	3	0	14	22	28	0	0	3	1	4	1	2	3	0	1	2	1	1	1	28	95.9	89.1		d__Bacteria; p__Firmicutes; c__Bacilli; o__Lactobacillales; f__Streptococcaceae; g__Streptococcus; s__unclassified_64% / parasanguinis_12% / salivarius_7% / australis_4% / oralis_3% / thermophilus_1% / mitis_1% / lactarius_1% / peroris_1%
0	0	0	0	0	0	0	0	0	0	0	0	0	0	0	0	0	0	0	0	0	0	0	0	1	0	1	0	0	0	1	98	46.6	*	d__Bacteria; p__Firmicutes; c__Bacilli; o__Lactobacillales; f__Streptococcaceae; g__Streptococcus; s__anginosus
0	0	0	0	0	0	0	0	0	0	0	0	0	0	2	0	0	0	0	0	0	0	0	0	0	0	0	0	0	0	2	96.5	22.2	*	d__Bacteria; p__Firmicutes; c__Bacilli; o__Lactobacillales; f__Streptococcaceae; g__Streptococcus; s__constellatus
0	0	0	0	0	0	0	0	0	2	0	6	0	0	2	0	0	0	0	0	0	0	0	0	0	0	0	0	0	0	6	94.3	54.4	*	d__Bacteria; p__Firmicutes; c__Bacilli; o__Lactobacillales; f__Streptococcaceae; g__Streptococcus; s__gordonii
0	0	0	0	0	1	0	0	0	0	0	0	0	0	0	0	0	0	0	0	0	0	0	0	0	0	0	0	0	0	1	96	100	*	d__Bacteria; p__Firmicutes; c__Bacilli; o__Lactobacillales; f__Streptococcaceae; g__Streptococcus; s__mutans
0	0	1	0	0	0	0	0	0	0	0	0	0	1	0	0	0	0	0	0	0	0	0	0	0	0	0	0	0	0	1	96	39.6	*	d__Bacteria; p__Firmicutes; c__Bacilli; o__Lactobacillales; f__Streptococcaceae; g__Streptococcus; s__oligofermentans
0	0	0	0	0	0	7	0	3	12	0	0	0	0	0	0	0	0	0	0	0	0	0	1	0	0	0	0	0	0	12	96.3	68.1	*	d__Bacteria; p__Firmicutes; c__Bacilli; o__Lactobacillales; f__Streptococcaceae; g__Streptococcus; s__parasanguinis
0	0	0	0	0	0	0	0	0	0	0	0	0	0	1	0	0	0	0	0	0	1	0	0	0	0	0	0	0	0	1	98	100	*	d__Bacteria; p__Firmicutes; c__Bacilli; o__Lactobacillales; f__Streptococcaceae; g__Streptococcus; s__parauberis
8	0	0	6	0	13	43	37	60	32	12	26	0	3	4	0	0	0	0	0	0	1	0	0	3	0	0	0	0	5	60	95.6	52.6	*	d__Bacteria; p__Firmicutes; c__Bacilli; o__Lactobacillales; f__Streptococcaceae; g__Streptococcus; s__salivarius
0	0	0	0	0	0	0	0	0	1	1	0	0	0	2	1	0	0	0	0	0	0	0	0	0	0	0	0	0	0	2	95.2	90.3	*	d__Bacteria; p__Firmicutes; c__Bacilli; o__Lactobacillales; f__Streptococcaceae; g__Streptococcus; s__sanguinis
0	0	0	0	0	0	0	1	0	0	0	0	0	0	0	0	0	0	0	0	0	0	0	0	0	0	0	0	0	0	1	100	100	*	d__Bacteria; p__Firmicutes; c__Bacilli; o__Lactobacillales; f__Streptococcaceae; g__Streptococcus; s__suis
0	15	0	0	0	0	0	0	0	0	0	0	0	0	0	0	0	0	0	0	0	0	0	0	0	0	0	0	0	0	15	95.5	30.3	*	d__Bacteria; p__Firmicutes; c__Bacilli; o__Lactobacillales; f__Streptococcaceae; g__Streptococcus; s__thermophilus
2	10	10	13	0	0	104	130	44	49	1107	1384	44	33	3	26	1	0	850	883	536	921	7	16	82	83	75	66	266	422	1384	94.2	100		d__Bacteria; p__Firmicutes; c__Clostridia; o__Clostridiales; f__Clostridiales_vadinBB60_group_52% / Christensenellaceae_44% / Family_XIII_1%
0	0	0	1	0	0	5	1	2	0	0	2	0	0	0	0	0	0	0	0	0	0	0	0	0	0	0	0	0	0	5	94.8	100		d__Bacteria; p__Firmicutes; c__Clostridia; o__Clostridiales; f__Caldicoprobacteraceae; g__Caldicoprobacter; s__unclassified
0	0	0	0	0	1	6	4	3	2	0	2	0	1	0	0	1	2	0	0	0	0	8	1725	10	6	5	4	4	0	1725	95.1	87.2		d__Bacteria; p__Firmicutes; c__Clostridia; o__Clostridiales; f__Christensenellaceae; g__Christensenellaceae_R-7_group_96% / unclassified_3%
0	0	0	0	0	0	0	0	0	0	0	0	0	0	0	0	0	0	0	0	0	0	0	0	2	0	0	0	0	0	2	93	100	*	d__Bacteria; p__Firmicutes; c__Clostridia; o__Clostridiales; f__Christensenellaceae; g__Christensenella; s__minuta
215	193	186	223	37	132	1019	1147	1165	976	880	1575	670	636	766	746	1242	1456	0	0	0	0	537	0	718	578	833	632	172	409	1575	94.4	91.8		d__Bacteria; p__Firmicutes; c__Clostridia; o__Clostridiales; f__Christensenellaceae; g__Christensenellaceae_R-7_group; s__unclassified
5	20	0	9	0	4	5	12	0	0	0	2	38	26	61	72	7	1	7	318	140	305	0	0	59	63	54	73	0	46	318	95.5	98.1		d__Bacteria; p__Firmicutes; c__Clostridia; o__Clostridiales; f__Clostridiaceae_1; g__Sarcina
0	0	0	0	0	0	0	0	0	0	0	0	0	0	0	0	1	0	0	0	0	0	0	0	0	0	0	0	0	0	1	95	100	*	d__Bacteria; p__Firmicutes; c__Clostridia; o__Clostridiales; f__Clostridiaceae_1; g__Clostridium_sensu_stricto_13; s__tunisiense
91	90	32	81	17	51	228	501	47	458	38	101	392	543	240	857	55	45	336	890	91	992	19	23	888	2173	253	2316	15	151	2316	94.9	83.3		d__Bacteria; p__Firmicutes; c__Clostridia; o__Clostridiales; f__Clostridiaceae_1; g__Clostridium_sensu_stricto_1; s__unclassified
0	0	0	0	0	0	0	0	0	0	0	0	0	0	0	2	0	0	0	0	0	0	0	0	0	0	0	0	0	0	2	93	100	*	d__Bacteria; p__Firmicutes; c__Clostridia; o__Clostridiales; f__Clostridiaceae_1; g__Clostridium_sensu_stricto_1; s__celatum
1	1	0	4	0	1	3	3	0	0	0	2	6	13	1	58	1	2	1	4	0	11	0	0	5	18	2	16	0	1	58	92.9	96	*	d__Bacteria; p__Firmicutes; c__Clostridia; o__Clostridiales; f__Clostridiaceae_1; g__Clostridium_sensu_stricto_1; s__chauvoei
0	0	0	0	0	0	0	0	0	0	0	0	10	9	4	13	12	40	0	0	0	1	0	0	0	0	0	0	0	0	40	95.4	96.8	*	d__Bacteria; p__Firmicutes; c__Clostridia; o__Clostridiales; f__Clostridiaceae_1; g__Clostridium_sensu_stricto_1; s__paraputrificum
0	0	0	0	0	0	0	1	0	0	0	0	0	0	0	0	0	0	0	0	0	2	0	0	0	2	0	5	0	1	5	91.9	100	*	d__Bacteria; p__Firmicutes; c__Clostridia; o__Clostridiales; f__Clostridiaceae_1; g__Clostridium_sensu_stricto_1; s__quinii
0	0	0	0	0	0	0	0	0	0	0	0	0	0	0	0	0	0	0	0	0	0	0	0	1	0	0	0	0	0	1	95	100	*	d__Bacteria; p__Firmicutes; c__Clostridia; o__Clostridiales; f__Clostridiaceae_1; g__Clostridium_sensu_stricto_1; s__sartagoforme
0	0	0	0	0	0	0	0	0	0	0	0	0	0	0	0	0	0	0	1	0	0	0	0	0	5	0	1	0	0	5	94.1	89.8	*	d__Bacteria; p__Firmicutes; c__Clostridia; o__Clostridiales; f__Clostridiaceae_1; g__Clostridium_sensu_stricto_1; s__tertium
91	88	79	77	624	997	0	0	0	0	0	0	137	150	37	42	990	906	29	44	23	31	135	365	0	0	0	0	0	0	997	94.5	100		d__Bacteria; p__Firmicutes; c__Clostridia; o__Clostridiales; f__Clostridiales_vadinBB60_group; g__unclassified
0	7	3	4	0	1	6	0	13	0	3	3	0	0	3	0	0	0	0	0	9	0	1	3	7	4	0	0	0	0	13	96.1	87.5		d__Bacteria; p__Firmicutes; c__Clostridia; o__Clostridiales; f__Defluviitaleaceae; g__Defluviitaleaceae_UCG-011; s__unclassified
0	0	0	0	0	0	1	0	0	0	0	0	0	0	0	0	0	0	0	0	0	0	0	0	0	0	0	0	0	0	1	96	100		d__Bacteria; p__Firmicutes; c__Clostridia; o__Clostridiales; f__Eubacteriaceae; g__Anaerofustis; s__unclassified
0	0	0	0	0	1	0	0	0	1	0	0	0	0	0	0	0	0	0	0	0	0	0	0	0	0	0	0	0	0	1	100	100	*	d__Bacteria; p__Firmicutes; c__Clostridia; o__Clostridiales; f__Eubacteriaceae; g__Anaerofustis; s__stercorihominis
0	0	0	0	0	0	0	0	0	0	0	0	0	0	0	0	0	0	1	0	0	0	0	0	5	5	3	0	0	0	5	94.4	100		d__Bacteria; p__Firmicutes; c__Clostridia; o__Clostridiales; f__Family_XI; g__Sedimentibacter_68% / Parvimonas_31%
0	0	0	0	0	0	0	0	0	0	0	0	0	0	1	0	0	0	0	0	0	0	0	0	0	0	0	0	0	0	1	100	100	*	d__Bacteria; p__Firmicutes; c__Clostridia; o__Clostridiales; f__Family_XI; g__Anaerococcus; s__lactolyticus
0	0	0	0	0	0	0	0	0	0	0	0	0	0	0	0	0	0	1	1	1	0	0	0	0	0	0	0	0	1	1	97.8	100	*	d__Bacteria; p__Firmicutes; c__Clostridia; o__Clostridiales; f__Family_XI; g__Anaerococcus; s__murdochii
0	0	0	0	0	0	0	0	0	0	0	0	0	0	0	0	0	0	0	0	0	0	0	0	1	0	1	0	0	0	1	95	100	*	d__Bacteria; p__Firmicutes; c__Clostridia; o__Clostridiales; f__Family_XI; g__Anaerococcus; s__vaginalis
0	0	0	0	0	0	0	0	0	0	0	0	0	0	0	0	1	1	0	0	0	0	0	3	2	1	1	0	1	0	3	96.1	100		d__Bacteria; p__Firmicutes; c__Clostridia; o__Clostridiales; f__Family_XI; g__Ezakiella; s__unclassified
0	0	0	0	0	0	0	0	0	0	0	0	1	0	0	0	0	0	0	1	0	0	0	0	0	0	0	0	0	0	1	93.5	100	*	d__Bacteria; p__Firmicutes; c__Clostridia; o__Clostridiales; f__Family_XI; g__Finegoldia; s__magna
0	0	0	0	0	1	1	0	0	0	0	0	0	0	0	0	0	0	0	0	0	0	0	0	0	0	0	0	0	0	1	96.5	100	*	d__Bacteria; p__Firmicutes; c__Clostridia; o__Clostridiales; f__Family_XI; g__Parvimonas; s__micra
0	0	0	0	0	0	0	0	0	0	0	0	1	0	0	0	0	0	0	0	0	0	0	0	0	0	1	0	0	0	1	96.5	100	*	d__Bacteria; p__Firmicutes; c__Clostridia; o__Clostridiales; f__Family_XI; g__Peptoniphilus; s__duerdenii
0	0	0	0	0	0	0	0	0	0	0	0	0	0	0	0	0	0	0	0	0	0	0	0	2	1	4	0	0	0	4	96.7	60.4	*	d__Bacteria; p__Firmicutes; c__Clostridia; o__Clostridiales; f__Family_XI; g__Peptoniphilus; s__harei
0	0	0	0	0	0	0	0	0	0	0	0	0	0	0	0	0	0	0	0	1	0	0	0	1	0	0	0	0	0	1	96	100	*	d__Bacteria; p__Firmicutes; c__Clostridia; o__Clostridiales; f__Family_XI; g__Peptoniphilus; s__lacrimalis
0	0	0	0	0	0	0	0	0	0	0	0	0	0	69	0	0	0	0	0	0	0	0	0	81	105	136	67	60	15	136	95.4	78.5		d__Bacteria; p__Firmicutes; c__Clostridia; o__Clostridiales; f__Family_XIII; g__Family_XIII_AD3011_group_61% / [Eubacterium]_nodatum_group_23% / Mogibacterium_11% / Family_XIII_UCG-001_2% / unclassified_1%
17	12	11	10	0	3	21	9	18	20	0	3	21	17	23	12	5	2	4	29	8	30	0	7	0	0	0	0	0	68	68	94.8	50.4		d__Bacteria; p__Firmicutes; c__Clostridia; o__Clostridiales; f__Family_XIII; g__Family_XIII_AD3011_group; s__unclassified
0	0	0	0	0	0	0	0	0	0	0	0	0	0	0	0	0	0	23	23	23	35	7	28	0	0	0	0	0	0	35	93.3	99.2		d__Bacteria; p__Firmicutes; c__Clostridia; o__Clostridiales; f__Family_XIII; g__Family_XIII_UCG-001; s__unclassified
0	0	0	0	0	0	0	0	0	0	0	0	0	0	0	0	0	0	0	0	0	0	0	0	1	2	2	0	0	2	2	95.4	95.4		d__Bacteria; p__Firmicutes; c__Clostridia; o__Clostridiales; f__Family_XIII; g__Mogibacterium; s__unclassified_75% / diversum_8% / neglectum_8% / pumilum_8%
0	0	0	0	0	0	1	1	1	0	0	0	0	0	0	0	0	0	0	0	0	0	0	0	0	0	0	0	0	0	1	96.3	100		d__Bacteria; p__Firmicutes; c__Clostridia; o__Clostridiales; f__Family_XIII; g__[Eubacterium]_brachy_group; s__unclassified
0	0	0	0	0	0	0	0	0	0	0	0	0	0	1	0	0	0	0	0	0	0	0	0	1	0	0	0	0	0	1	93	100	*	d__Bacteria; p__Firmicutes; c__Clostridia; o__Clostridiales; f__Family_XIII; g__[Eubacterium]_brachy_group; s__brachy
2	0	0	0	0	0	0	0	0	0	0	0	0	0	0	0	0	0	0	0	0	0	0	0	138	0	0	86	0	0	138	94.9	28.6		d__Bacteria; p__Firmicutes; c__Clostridia; o__Clostridiales; f__Family_XIII; g__[Eubacterium]_nodatum_group; s__unclassified
1	0	0	0	0	0	0	0	0	0	0	0	0	0	0	0	0	0	0	0	0	0	0	0	0	0	0	0	0	0	1	97	49.1	*	d__Bacteria; p__Firmicutes; c__Clostridia; o__Clostridiales; f__Family_XIII; g__[Eubacterium]_nodatum_group; s__sulci
1101	1237	1327	1320	140	235	1761	1517	1764	1675	353	461	1063	829	1223	1227	533	759	1004	1105	535	992	269	970	1683	1090	1819	2141	691	1723	2141	94.4	100		d__Bacteria; p__Firmicutes; c__Clostridia; o__Clostridiales; f__Lachnospiraceae; g__[Eubacterium]_oxidoreducens_group_19% / unclassified_18% / Lachnospiraceae_UCG-008_13% / Lachnospiraceae_NC2004_group_13% / [Eubacterium]_hallii_group_6% / Pseudobutyrivibrio_5% / [Ruminococcus]_gauvreauii_group_4% / Lachnospiraceae_UCG-004_4% / Lachnospiraceae_NK4A136_group_3% / Lachnospiraceae_UCG-001_2% / Anaer…
0	0	0	0	0	0	0	27	0	0	0	0	0	0	0	0	0	0	0	6	3	0	0	0	11	6	10	13	0	0	27	95	38.9		d__Bacteria; p__Firmicutes; c__Clostridia; o__Clostridiales; f__Lachnospiraceae; g__Anaerosporobacter; s__unclassified
72	137	112	83	15	8	100	82	84	143	19	26	28	34	15	57	23	16	93	71	47	61	7	4	181	164	201	184	9	19	201	94.7	99.9		d__Bacteria; p__Firmicutes; c__Clostridia; o__Clostridiales; f__Lachnospiraceae; g__Anaerostipes; s__unclassified
538	409	352	423	31	66	210	143	157	176	38	40	31	12	24	18	3	2	246	154	166	153	5	12	1222	652	773	634	22	32	1222	94.8	99.9	*	d__Bacteria; p__Firmicutes; c__Clostridia; o__Clostridiales; f__Lachnospiraceae; g__Anaerostipes; s__hadrus
902	860	743	886	60	166	703	622	837	608	106	171	579	545	626	813	111	164	972	658	458	761	135	529	979	957	1043	994	164	366	1043	94.8	100		d__Bacteria; p__Firmicutes; c__Clostridia; o__Clostridiales; f__Lachnospiraceae; g__Blautia; s__unclassified
32	25	16	25	2	3	289	268	247	286	44	60	117	135	109	199	5	7	222	219	105	232	14	28	87	64	58	66	39	117	289	94.4	100	*	d__Bacteria; p__Firmicutes; c__Clostridia; o__Clostridiales; f__Lachnospiraceae; g__Blautia; s__faecis
0	0	0	0	0	0	1	0	0	0	0	0	0	0	0	1	0	0	0	0	0	0	0	0	0	0	0	0	0	0	1	92.5	100	*	d__Bacteria; p__Firmicutes; c__Clostridia; o__Clostridiales; f__Lachnospiraceae; g__Blautia; s__glucerasea
0	0	0	0	0	0	0	0	0	0	0	0	0	0	0	0	0	0	0	0	0	0	0	0	0	0	0	0	0	1	1	93	100	*	d__Bacteria; p__Firmicutes; c__Clostridia; o__Clostridiales; f__Lachnospiraceae; g__Blautia; s__hydrogenotrophica
0	0	0	0	0	0	0	0	20	0	5	0	7	44	0	28	0	1	94	105	50	92	6	6	194	135	145	159	10	29	194	94.5	91.8	*	d__Bacteria; p__Firmicutes; c__Clostridia; o__Clostridiales; f__Lachnospiraceae; g__Blautia; s__luti
0	0	0	0	0	0	0	0	0	0	0	0	0	1	1	0	0	0	1	0	0	1	0	0	0	0	0	1	0	0	1	92.8	100	*	d__Bacteria; p__Firmicutes; c__Clostridia; o__Clostridiales; f__Lachnospiraceae; g__Blautia; s__schinkii
370	326	177	335	0	5	73	78	38	67	3	6	0	0	0	1	0	1	0	1	0	1	1	0	0	0	0	0	0	0	370	94.9	98	*	d__Bacteria; p__Firmicutes; c__Clostridia; o__Clostridiales; f__Lachnospiraceae; g__Blautia; s__stercoris
1089	1021	610	996	53	45	847	884	281	882	35	75	212	170	183	173	6	15	561	581	299	626	30	47	1041	983	970	1078	70	347	1089	95.3	98.7	*	d__Bacteria; p__Firmicutes; c__Clostridia; o__Clostridiales; f__Lachnospiraceae; g__Blautia; s__wexlerae
1	2	1	1	1	0	0	4	1	1	0	1	140	86	189	106	46	34	3	0	0	0	0	0	1	0	0	0	0	0	189	94.9	100		d__Bacteria; p__Firmicutes; c__Clostridia; o__Clostridiales; f__Lachnospiraceae; g__Butyrivibrio; s__unclassified
23	18	18	23	4	9	46	35	61	40	15	31	2287	1428	2747	2060	504	500	1	0	0	0	2	0	0	0	0	0	4	0	2747	94.7	100	*	d__Bacteria; p__Firmicutes; c__Clostridia; o__Clostridiales; f__Lachnospiraceae; g__Butyrivibrio; s__crossotus
7	13	6	8	0	1	5	11	7	1	0	0	8	7	4	14	0	1	7	17	4	7	1	2	4	14	4	13	1	2	17	94.2	100		d__Bacteria; p__Firmicutes; c__Clostridia; o__Clostridiales; f__Lachnospiraceae; g__Coprococcus_1; s__unclassified
73	119	72	101	0	8	125	143	126	119	13	14	85	71	92	124	7	10	124	89	80	116	10	41	204	165	172	156	17	26	204	94.9	100	*	d__Bacteria; p__Firmicutes; c__Clostridia; o__Clostridiales; f__Lachnospiraceae; g__Coprococcus_1; s__catus
34	20	18	0	5	12	6	2	4	2	1	1	3	1	2	7	3	3	70	50	40	29	8	8	36	21	36	29	44	17	70	94.3	85.3		d__Bacteria; p__Firmicutes; c__Clostridia; o__Clostridiales; f__Lachnospiraceae; g__Coprococcus_2; s__unclassified
0	1	0	0	4	0	158	172	199	137	87	138	271	224	326	279	36	59	4	2	2	1	2	1	0	0	0	0	1	0	326	94.4	100	*	d__Bacteria; p__Firmicutes; c__Clostridia; o__Clostridiales; f__Lachnospiraceae; g__Coprococcus_2; s__eutactus
12	8	9	10	0	0	1	2	0	2	0	0	1	3	6	6	0	0	12	10	3	7	1	0	3	12	9	10	0	1	12	91.9	98.6		d__Bacteria; p__Firmicutes; c__Clostridia; o__Clostridiales; f__Lachnospiraceae; g__Coprococcus_3; s__unclassified
221	191	189	194	12	9	72	60	62	40	7	16	130	104	176	127	7	11	297	235	220	234	42	49	199	135	179	164	15	39	297	94.5	88.8	*	d__Bacteria; p__Firmicutes; c__Clostridia; o__Clostridiales; f__Lachnospiraceae; g__Coprococcus_3; s__comes
74	96	81	54	1	1	46	73	70	108	2	8	43	39	51	56	2	9	95	55	15	79	1	2	184	130	162	132	18	69	184	93.6	100		d__Bacteria; p__Firmicutes; c__Clostridia; o__Clostridiales; f__Lachnospiraceae; g__Dorea; s__unclassified
55	49	53	43	2	5	43	51	65	60	6	21	53	28	51	33	1	3	24	18	11	11	1	1	71	51	73	48	1	8	73	94.9	100	*	d__Bacteria; p__Firmicutes; c__Clostridia; o__Clostridiales; f__Lachnospiraceae; g__Dorea; s__formicigenerans
596	491	599	539	23	33	174	138	124	125	27	45	180	133	184	184	31	33	197	121	100	90	4	9	556	285	466	334	102	229	599	95.5	100	*	d__Bacteria; p__Firmicutes; c__Clostridia; o__Clostridiales; f__Lachnospiraceae; g__Dorea; s__longicatena
0	0	0	0	0	0	0	0	4	1	0	0	0	0	0	0	0	0	2	1	0	0	0	1	0	14	5	0	0	0	14	93.7	99.7		d__Bacteria; p__Firmicutes; c__Clostridia; o__Clostridiales; f__Lachnospiraceae; g__Eisenbergiella; s__unclassified
0	0	0	0	0	0	0	2	1	1	0	0	0	0	0	0	0	0	47	36	23	45	14	28	0	1	1	0	0	0	47	93.9	99.7	*	d__Bacteria; p__Firmicutes; c__Clostridia; o__Clostridiales; f__Lachnospiraceae; g__Eisenbergiella; s__tayi
0	0	0	0	0	0	0	0	0	0	0	0	0	0	0	1	0	0	0	0	0	0	0	0	0	0	0	0	0	0	1	93	100		d__Bacteria; p__Firmicutes; c__Clostridia; o__Clostridiales; f__Lachnospiraceae; g__Epulopiscium; s__unclassified
259	149	229	164	31	49	911	622	992	788	69	177	178	168	203	192	48	95	904	431	524	430	80	208	259	184	262	186	119	211	992	94.8	100		d__Bacteria; p__Firmicutes; c__Clostridia; o__Clostridiales; f__Lachnospiraceae; g__Eubacterium; s__rectale
208	127	171	114	2	14	18	10	15	23	7	1	7	7	13	10	3	2	18	20	5	14	1	1	70	68	85	58	3	13	208	95.2	100	*	d__Bacteria; p__Firmicutes; c__Clostridia; o__Clostridiales; f__Lachnospiraceae; g__Eubacterium; s__ramulus
105	154	91	138	1	8	26	44	37	67	1	7	37	29	40	80	2	4	92	131	11	116	1	12	78	91	98	109	4	23	154	93.9	100		d__Bacteria; p__Firmicutes; c__Clostridia; o__Clostridiales; f__Lachnospiraceae; g__Fusicatenibacter; s__unclassified
232	299	175	257	20	20	82	124	83	131	5	21	188	185	144	342	21	19	992	1097	516	1360	94	311	219	257	214	283	28	82	1360	94.8	100	*	d__Bacteria; p__Firmicutes; c__Clostridia; o__Clostridiales; f__Lachnospiraceae; g__Fusicatenibacter; s__saccharivorans
12	20	22	17	0	6	5	5	12	1	3	0	17	14	14	17	3	2	0	0	0	0	0	0	34	20	41	12	1	3	41	95.2	100	*	d__Bacteria; p__Firmicutes; c__Clostridia; o__Clostridiales; f__Lachnospiraceae; g__Howardella; s__ureilytica
0	0	0	0	0	0	1	0	0	0	0	0	0	0	0	0	0	0	0	0	0	0	0	0	0	0	0	0	0	0	1	100	100		d__Bacteria; p__Firmicutes; c__Clostridia; o__Clostridiales; f__Lachnospiraceae; g__Hungatella; s__unclassified
351	330	334	399	17	32	184	201	195	196	70	64	215	248	269	263	50	67	147	128	80	163	14	44	370	389	404	382	33	148	404	94.8	100		d__Bacteria; p__Firmicutes; c__Clostridia; o__Clostridiales; f__Lachnospiraceae; g__Lachnoclostridium; s__unclassified
59	49	33	32	0	4	33	29	37	47	5	4	151	106	204	159	4	4	0	1	0	0	1	0	163	125	149	117	14	31	204	94.9	98.9	*	d__Bacteria; p__Firmicutes; c__Clostridia; o__Clostridiales; f__Lachnospiraceae; g__Lachnoclostridium; s__faecis
0	0	0	0	0	0	1	0	0	0	0	0	4	1	1	3	4	0	0	0	0	0	0	0	0	0	0	0	0	0	4	95.9	100	*	d__Bacteria; p__Firmicutes; c__Clostridia; o__Clostridiales; f__Lachnospiraceae; g__Lachnoclostridium; s__gnavus
36	37	31	49	6	6	73	72	53	64	12	25	53	53	66	66	9	9	36	21	19	15	4	2	7	17	34	31	7	16	73	95.3	99.8	*	d__Bacteria; p__Firmicutes; c__Clostridia; o__Clostridiales; f__Lachnospiraceae; g__Lachnoclostridium; s__lactaris
1	0	0	0	0	0	6	6	11	9	0	1	31	29	45	36	2	1	0	0	0	0	1	0	4	0	0	0	0	1	45	94.8	96.9	*	d__Bacteria; p__Firmicutes; c__Clostridia; o__Clostridiales; f__Lachnospiraceae; g__Lachnoclostridium; s__torques
1	0	0	0	0	0	0	0	0	0	0	0	0	0	0	0	0	0	0	0	0	0	0	0	0	0	0	0	0	0	1	91	100	*	d__Bacteria; p__Firmicutes; c__Clostridia; o__Clostridiales; f__Lachnospiraceae; g__Lachnoclostridium_5; s__sulfidigenes
46	43	33	32	6	9	170	163	219	187	131	94	106	111	143	156	85	103	3	3	6	1	0	3	8	8	7	6	10	20	219	94.6	100		d__Bacteria; p__Firmicutes; c__Clostridia; o__Clostridiales; f__Lachnospiraceae; g__Lachnospira; s__unclassified
4	6	9	14	2	3	7	6	5	0	0	2	24	18	34	19	7	28	1	2	0	2	3	1	4	0	8	3	2	5	34	93	100	*	d__Bacteria; p__Firmicutes; c__Clostridia; o__Clostridiales; f__Lachnospiraceae; g__Lachnospira; s__pectinoschiza
0	0	0	0	0	5	68	0	0	0	13	26	41	36	41	32	0	0	58	59	51	54	0	28	200	148	166	166	46	102	200	93.2	30.3		d__Bacteria; p__Firmicutes; c__Clostridia; o__Clostridiales; f__Lachnospiraceae; g__Lachnospiraceae_FCS020_group; s__unclassified
0	0	0	0	0	0	0	0	0	0	0	0	0	0	0	0	0	0	0	2	1	0	0	0	0	0	0	0	0	0	2	94	62.3		d__Bacteria; p__Firmicutes; c__Clostridia; o__Clostridiales; f__Lachnospiraceae; g__Lachnospiraceae_FE2018_group; s__unclassified
65	106	30	19	0	2	0	38	24	0	0	0	0	0	25	0	0	0	294	414	167	472	38	122	519	789	265	638	0	38	789	94.3	25.6		d__Bacteria; p__Firmicutes; c__Clostridia; o__Clostridiales; f__Lachnospiraceae; g__Lachnospiraceae_ND3007_group; s__unclassified
0	0	0	0	1	0	0	0	0	0	0	0	0	0	0	0	0	0	0	0	0	0	0	0	0	0	0	0	0	0	1	100	100		d__Bacteria; p__Firmicutes; c__Clostridia; o__Clostridiales; f__Lachnospiraceae; g__Lachnospiraceae_NK3A20_group; s__unclassified
526	448	448	611	111	420	0	264	306	264	204	317	318	368	408	393	702	886	0	0	0	0	0	0	250	263	273	0	222	548	886	95	43.2		d__Bacteria; p__Firmicutes; c__Clostridia; o__Clostridiales; f__Lachnospiraceae; g__Lachnospiraceae_NK4A136_group; s__unclassified
0	0	0	0	0	0	1	6	0	0	0	1	0	0	0	5	2	1	0	0	0	0	0	0	0	0	0	0	0	0	6	91.7	96		d__Bacteria; p__Firmicutes; c__Clostridia; o__Clostridiales; f__Lachnospiraceae; g__Lachnospiraceae_NK4B4_group; s__unclassified
0	0	0	0	0	0	0	0	0	0	0	16	0	0	0	0	0	49	0	0	0	0	0	0	0	0	0	0	0	0	49	93.3	46.3		d__Bacteria; p__Firmicutes; c__Clostridia; o__Clostridiales; f__Lachnospiraceae; g__Lachnospiraceae_UCG-001; s__unclassified
54	0	0	0	16	0	10	9	11	7	13	22	0	0	0	16	117	143	0	0	0	0	0	0	0	0	0	0	0	0	143	94	52.2		d__Bacteria; p__Firmicutes; c__Clostridia; o__Clostridiales; f__Lachnospiraceae; g__Lachnospiraceae_UCG-003; s__unclassified
0	0	0	0	0	13	0	0	0	0	0	0	0	0	0	0	0	0	89	113	0	109	0	12	0	0	0	0	0	0	113	94.1	38.4		d__Bacteria; p__Firmicutes; c__Clostridia; o__Clostridiales; f__Lachnospiraceae; g__Lachnospiraceae_UCG-004; s__unclassified
0	0	0	0	0	0	0	0	0	0	0	0	0	0	0	0	0	0	11	0	0	0	0	0	7	0	16	11	6	0	16	94.2	26.7		d__Bacteria; p__Firmicutes; c__Clostridia; o__Clostridiales; f__Lachnospiraceae; g__Lachnospiraceae_UCG-005; s__unclassified
1	0	0	0	0	0	0	0	0	0	0	0	0	0	0	0	2	0	0	0	0	0	0	0	0	0	0	0	0	0	2	96.3	55.3		d__Bacteria; p__Firmicutes; c__Clostridia; o__Clostridiales; f__Lachnospiraceae; g__Lachnospiraceae_UCG-006; s__unclassified
0	0	0	303	0	72	0	0	0	0	97	104	462	470	453	642	0	0	0	0	0	0	0	0	0	0	0	0	0	0	642	94.6	67.3		d__Bacteria; p__Firmicutes; c__Clostridia; o__Clostridiales; f__Lachnospiraceae; g__Lachnospiraceae_UCG-008; s__unclassified
237	163	207	198	77	122	15	16	18	11	3	3	2	0	2	4	9	0	2	0	0	0	0	1	46	37	49	35	17	50	237	94.9	95.6		d__Bacteria; p__Firmicutes; c__Clostridia; o__Clostridiales; f__Lachnospiraceae; g__Lachnospiraceae_UCG-010; s__unclassified
0	0	0	0	0	0	0	0	0	0	0	0	0	0	0	0	0	0	1	2	0	2	0	1	0	1	0	2	0	0	2	95.6	100		d__Bacteria; p__Firmicutes; c__Clostridia; o__Clostridiales; f__Lachnospiraceae; g__Lactonifactor; s__unclassified
0	0	0	0	0	0	0	0	0	0	0	0	0	0	0	0	0	0	0	0	0	0	0	0	0	0	0	23	1	2	23	90.3	40.4		d__Bacteria; p__Firmicutes; c__Clostridia; o__Clostridiales; f__Lachnospiraceae; g__Marvinbryantia; s__unclassified
0	0	0	0	0	0	0	0	0	0	2	0	0	0	0	0	0	0	0	0	0	0	0	0	0	0	0	0	0	0	2	93	100	*	d__Bacteria; p__Firmicutes; c__Clostridia; o__Clostridiales; f__Lachnospiraceae; g__Oribacterium; s__parvum
272	283	200	219	10	21	557	589	618	594	13	156	228	350	353	377	117	280	583	377	255	431	52	86	458	377	478	428	57	205	618	94.6	100		d__Bacteria; p__Firmicutes; c__Clostridia; o__Clostridiales; f__Lachnospiraceae; g__Roseburia; s__unclassified_59% / faecis_40%
0	1	0	1	0	0	0	0	0	0	0	0	0	1	0	0	0	0	0	0	0	0	0	0	1	2	7	1	0	3	7	92.8	98.5	*	d__Bacteria; p__Firmicutes; c__Clostridia; o__Clostridiales; f__Lachnospiraceae; g__Roseburia; s__cecicola
0	0	0	0	0	0	0	0	0	0	91	0	185	0	0	0	0	0	0	0	0	0	0	0	0	0	0	0	0	0	185	94.8	45.2	*	d__Bacteria; p__Firmicutes; c__Clostridia; o__Clostridiales; f__Lachnospiraceae; g__Roseburia; s__faecis
3	4	4	1	1	6	31	17	19	30	33	11	10	10	6	3	7	3	9	3	5	7	4	10	4	10	13	9	3	8	33	95.6	99.5	*	d__Bacteria; p__Firmicutes; c__Clostridia; o__Clostridiales; f__Lachnospiraceae; g__Roseburia; s__hominis
5	0	3	7	0	2	2	0	2	0	2	3	50	49	50	35	92	138	12	10	10	16	6	24	7	2	3	0	1	3	138	95.8	99.9	*	d__Bacteria; p__Firmicutes; c__Clostridia; o__Clostridiales; f__Lachnospiraceae; g__Roseburia; s__intestinalis
61	25	57	46	11	4	11	8	8	7	0	3	77	78	123	94	21	211	17	18	10	18	5	13	4	0	3	0	2	6	211	95.2	99.9	*	d__Bacteria; p__Firmicutes; c__Clostridia; o__Clostridiales; f__Lachnospiraceae; g__Roseburia; s__inulinivorans
0	0	0	0	0	0	0	0	0	0	0	0	0	0	0	0	0	0	0	0	0	0	0	0	0	0	0	0	1	0	1	100	100		d__Bacteria; p__Firmicutes; c__Clostridia; o__Clostridiales; f__Lachnospiraceae; g__Shuttleworthia; s__unclassified
0	0	0	0	0	0	0	0	1	0	0	0	0	0	0	0	0	0	0	0	0	0	0	0	0	0	0	0	0	0	1	97	100		d__Bacteria; p__Firmicutes; c__Clostridia; o__Clostridiales; f__Lachnospiraceae; g__Stomatobaculum; s__unclassified
0	0	0	0	3	0	0	0	3	0	0	0	0	0	1	0	1	3	0	0	0	0	0	0	2	1	1	0	0	0	3	94	97.9		d__Bacteria; p__Firmicutes; c__Clostridia; o__Clostridiales; f__Lachnospiraceae; g__Tyzzerella; s__unclassified
0	0	0	0	0	0	0	0	0	0	0	0	0	0	0	0	0	0	1	0	0	0	0	0	4	0	7	5	2	5	7	93.8	86.4		d__Bacteria; p__Firmicutes; c__Clostridia; o__Clostridiales; f__Lachnospiraceae; g__Tyzzerella_3; s__unclassified
0	0	0	0	0	0	0	0	0	0	0	0	0	0	2	0	1	0	0	0	0	0	0	0	0	0	0	0	0	0	2	91.7	98.8		d__Bacteria; p__Firmicutes; c__Clostridia; o__Clostridiales; f__Lachnospiraceae; g__Tyzzerella_4; s__unclassified
0	0	0	0	0	0	0	0	0	0	0	0	18	14	29	31	3	3	0	0	0	0	0	0	0	0	0	0	0	0	31	95.3	98.7	*	d__Bacteria; p__Firmicutes; c__Clostridia; o__Clostridiales; f__Lachnospiraceae; g__Tyzzerella_4; s__nexilis
201	197	0	0	0	0	0	0	0	0	0	0	0	0	0	0	0	0	0	0	0	0	0	0	0	0	0	0	0	0	201	94.5	13.8		d__Bacteria; p__Firmicutes; c__Clostridia; o__Clostridiales; f__Lachnospiraceae; g__[Eubacterium]_hallii_group; s__unclassified
224	0	0	0	0	0	0	0	0	0	0	0	0	0	0	0	0	0	431	0	238	0	0	0	0	1015	0	0	0	0	1015	95.2	61.6		d__Bacteria; p__Firmicutes; c__Clostridia; o__Clostridiales; f__Lachnospiraceae; g__[Eubacterium]_oxidoreducens_group; s__unclassified
0	0	0	0	0	0	0	0	0	0	0	0	0	0	0	0	0	0	0	0	0	0	0	0	0	1	0	0	0	0	1	93	100	*	d__Bacteria; p__Firmicutes; c__Clostridia; o__Clostridiales; f__Lachnospiraceae; g__[Eubacterium]_oxidoreducens_group; s__oxidoreducens
66	47	48	37	6	12	0	0	4	7	0	0	56	41	63	0	10	40	0	0	3	0	0	0	62	46	65	48	21	63	66	95.1	27.5		d__Bacteria; p__Firmicutes; c__Clostridia; o__Clostridiales; f__Lachnospiraceae; g__[Eubacterium]_ruminantium_group; s__unclassified
18	0	9	0	4	0	0	0	0	0	0	0	0	0	0	0	0	0	0	0	0	0	0	3	0	0	0	0	0	0	18	93.8	57.5		d__Bacteria; p__Firmicutes; c__Clostridia; o__Clostridiales; f__Lachnospiraceae; g__[Eubacterium]_ventriosum_group; s__unclassified
0	0	1	0	0	0	0	0	0	0	0	0	0	0	0	0	0	0	0	0	0	0	0	0	0	0	0	0	0	0	1	98	100	*	d__Bacteria; p__Firmicutes; c__Clostridia; o__Clostridiales; f__Lachnospiraceae; g__[Eubacterium]_ventriosum_group; s__ventriosum
0	0	0	0	0	0	219	228	0	0	0	0	0	0	115	130	0	0	0	0	0	0	0	0	0	0	0	0	0	0	228	94.7	100		d__Bacteria; p__Firmicutes; c__Clostridia; o__Clostridiales; f__Lachnospiraceae; g__[Ruminococcus]_gauvreauii_group; s__unclassified
0	0	0	0	0	0	0	1	0	0	0	0	0	0	1	1	0	0	0	0	0	0	0	0	0	0	0	0	0	0	1	98.7	100	*	d__Bacteria; p__Firmicutes; c__Clostridia; o__Clostridiales; f__Lachnospiraceae; g__[Ruminococcus]_gauvreauii_group; s__gauvreauii
2	3	2	4	0	1	12	6	5	11	5	10	0	0	5	6	1	2	11	18	12	16	9	18	5	1	5	7	1	0	18	95.6	98.2		d__Bacteria; p__Firmicutes; c__Clostridia; o__Clostridiales; f__Peptococcaceae; g__unclassified
19	13	13	16	10	10	9	7	1	0	0	2	20	30	43	35	4	7	0	0	0	0	0	0	5	2	1	3	11	15	43	95	98.7		d__Bacteria; p__Firmicutes; c__Clostridia; o__Clostridiales; f__Peptococcaceae; g__Peptococcus; s__unclassified
0	4	5	0	0	0	4	1	2	11	0	1	12	20	5	38	0	2	2	17	0	18	0	0	16	59	51	32	0	0	59	94.4	100		d__Bacteria; p__Firmicutes; c__Clostridia; o__Clostridiales; f__Peptostreptococcaceae; g__Peptoclostridium_93% / Intestinibacter_2% / unclassified_1%
102	0	0	0	0	0	72	113	52	210	10	25	132	190	78	316	13	41	117	26	65	178	0	14	457	119	331	135	43	138	457	94.8	99.8		d__Bacteria; p__Firmicutes; c__Clostridia; o__Clostridiales; f__Peptostreptococcaceae; g__Intestinibacter; s__unclassified
1	0	0	0	0	0	16	18	3	30	2	7	47	81	20	170	1	3	42	107	18	130	0	9	54	66	23	58	2	10	170	95.5	99.8	*	d__Bacteria; p__Firmicutes; c__Clostridia; o__Clostridiales; f__Peptostreptococcaceae; g__Intestinibacter; s__bartlettii
1	0	0	1	0	0	0	14	0	0	0	0	0	0	0	0	0	0	0	0	0	0	0	0	0	0	0	0	14	9	14	94.7	52.8		d__Bacteria; p__Firmicutes; c__Clostridia; o__Clostridiales; f__Peptostreptococcaceae; g__Peptoclostridium; s__unclassified
0	0	0	0	0	0	0	1	0	0	0	0	0	0	0	0	0	0	0	0	0	0	0	0	0	0	0	0	0	0	1	93	100	*	d__Bacteria; p__Firmicutes; c__Clostridia; o__Clostridiales; f__Peptostreptococcaceae; g__Peptoclostridium; s__difficile
0	0	0	0	0	0	0	0	0	18	0	0	0	6	0	4	0	0	0	0	0	0	0	0	1	0	0	0	0	0	18	96	100		d__Bacteria; p__Firmicutes; c__Clostridia; o__Clostridiales; f__Peptostreptococcaceae; g__Peptostreptococcus; s__unclassified
0	0	0	0	0	0	0	0	0	1	0	0	0	0	0	1	0	0	0	0	0	0	0	0	1	0	1	0	0	0	1	96	100	*	d__Bacteria; p__Firmicutes; c__Clostridia; o__Clostridiales; f__Peptostreptococcaceae; g__Peptostreptococcus; s__anaerobius
0	1	1	0	0	0	0	0	0	1	0	0	0	1	0	1	0	0	0	0	0	0	0	0	0	0	0	0	0	0	1	96.8	100	*	d__Bacteria; p__Firmicutes; c__Clostridia; o__Clostridiales; f__Peptostreptococcaceae; g__Peptostreptococcus; s__stomatis
0	0	0	0	0	0	0	0	0	0	0	0	1	1	0	0	0	0	0	0	0	1	0	0	0	0	0	0	0	0	1	95.1	100		d__Bacteria; p__Firmicutes; c__Clostridia; o__Clostridiales; f__Peptostreptococcaceae; g__Romboutsia; s__unclassified
0	0	0	0	0	0	0	0	0	0	0	0	23	41	12	50	2	12	0	0	0	3	0	0	0	0	0	0	0	1	50	95.7	100	*	d__Bacteria; p__Firmicutes; c__Clostridia; o__Clostridiales; f__Peptostreptococcaceae; g__Romboutsia; s__ruminantium
0	0	0	0	0	0	4	12	2	20	1	4	1	6	1	6	0	0	1	6	0	0	0	0	0	2	0	0	0	0	20	95.7	100		d__Bacteria; p__Firmicutes; c__Clostridia; o__Clostridiales; f__Peptostreptococcaceae; g__Terrisporobacter; s__unclassified
0	0	0	0	0	0	1	5	2	12	1	2	3	6	0	2	0	0	1	0	0	0	0	0	0	1	0	0	0	0	12	94.7	100	*	d__Bacteria; p__Firmicutes; c__Clostridia; o__Clostridiales; f__Peptostreptococcaceae; g__Terrisporobacter; s__glycolicus
309	353	330	531	267	291	610	528	464	603	260	497	411	388	916	692	523	589	540	1786	841	2042	359	1784	1476	1147	1191	1555	932	1569	2042	94.6	100		d__Bacteria; p__Firmicutes; c__Clostridia; o__Clostridiales; f__Ruminococcaceae; g__Ruminococcaceae_UCG-005_26% / Ruminococcaceae_UCG-002_20% / unclassified_13% / Ruminococcaceae_UCG-014_9% / Ruminococcaceae_NK4A214_group_8% / [Eubacterium]_coprostanoligenes_group_7% / Ruminiclostridium_6_4% / Ruminiclostridium_2% / Ruminococcus_1_1% / Ruminiclostridium_9_1% / Ruminococcaceae_UCG-013_1%
0	0	0	0	0	0	0	0	0	2	0	2	1	0	0	0	0	1	3	2	0	0	1	3	1	2	0	0	0	0	3	90.9	100		d__Bacteria; p__Firmicutes; c__Clostridia; o__Clostridiales; f__Ruminococcaceae; g__Anaerofilum; s__unclassified
0	0	0	18	12	20	73	81	99	0	43	86	58	73	67	53	241	272	18	34	13	31	12	53	48	40	46	40	38	37	272	94.2	90.7		d__Bacteria; p__Firmicutes; c__Clostridia; o__Clostridiales; f__Ruminococcaceae; g__Anaerotruncus; s__unclassified
0	0	0	0	0	0	0	0	0	0	0	0	0	0	0	0	0	0	0	1	1	2	0	0	0	0	0	0	0	0	2	92.2	100	*	d__Bacteria; p__Firmicutes; c__Clostridia; o__Clostridiales; f__Ruminococcaceae; g__Anaerotruncus; s__colihominis
15	14	18	11	4	9	1	0	0	0	0	0	7	7	5	3	6	1	0	1	1	0	6	0	0	0	0	0	0	0	18	93.5	97.8		d__Bacteria; p__Firmicutes; c__Clostridia; o__Clostridiales; f__Ruminococcaceae; g__Candidatus_Soleaferrea; s__unclassified
688	1014	652	727	59	135	281	319	352	294	131	488	528	445	686	572	274	577	517	457	239	482	171	648	690	381	581	536	224	559	1014	94.4	100		d__Bacteria; p__Firmicutes; c__Clostridia; o__Clostridiales; f__Ruminococcaceae; g__Faecalibacterium; s__unclassified
2446	1953	2334	2668	286	691	1457	1445	1482	1279	1042	1982	1578	1523	1943	1803	1492	1670	7157	5304	3767	4991	1688	5342	1365	2097	2148	1814	670	2164	7157	95.1	100	*	d__Bacteria; p__Firmicutes; c__Clostridia; o__Clostridiales; f__Ruminococcaceae; g__Faecalibacterium; s__prausnitzii
0	0	0	0	0	0	0	0	0	0	0	0	0	0	0	0	2	0	0	0	0	0	0	0	0	0	0	0	0	0	2	97.5	83.3		d__Bacteria; p__Firmicutes; c__Clostridia; o__Clostridiales; f__Ruminococcaceae; g__Flavonifractor; s__unclassified
1	1	0	0	0	0	0	0	0	0	0	0	0	0	0	0	0	3	0	0	0	0	0	0	0	2	0	0	0	0	3	96.1	100		d__Bacteria; p__Firmicutes; c__Clostridia; o__Clostridiales; f__Ruminococcaceae; g__Hydrogenoanaerobacterium; s__unclassified
0	0	0	0	0	0	2	2	0	0	0	1	0	0	0	0	0	1	0	0	0	0	0	0	1	1	0	0	0	0	2	95.2	94.9		d__Bacteria; p__Firmicutes; c__Clostridia; o__Clostridiales; f__Ruminococcaceae; g__Intestinimonas; s__unclassified
0	0	0	0	0	0	0	1	0	0	0	1	0	0	0	0	0	0	3	2	0	1	1	6	2	3	3	5	1	2	6	96.1	100	*	d__Bacteria; p__Firmicutes; c__Clostridia; o__Clostridiales; f__Ruminococcaceae; g__Intestinimonas; s__butyriciproducens
0	1	0	3	0	1	2	5	1	0	0	0	7	5	7	5	25	20	2	1	0	0	0	0	8	6	5	5	14	24	25	94.6	92.9		d__Bacteria; p__Firmicutes; c__Clostridia; o__Clostridiales; f__Ruminococcaceae; g__Oscillibacter; s__unclassified
0	0	0	0	0	0	2	1	0	0	0	0	0	0	0	0	2	2	0	1	2	3	0	1	1	0	5	2	0	5	5	91.9	100	*	d__Bacteria; p__Firmicutes; c__Clostridia; o__Clostridiales; f__Ruminococcaceae; g__Oscillibacter; s__ruminantium
0	0	0	0	0	0	0	0	0	2	0	0	0	0	0	0	0	0	0	0	0	0	0	0	0	0	0	0	0	0	2	94.5	100		d__Bacteria; p__Firmicutes; c__Clostridia; o__Clostridiales; f__Ruminococcaceae; g__Oscillospira; s__unclassified
0	0	0	0	0	0	1	3	3	0	0	2	0	0	1	0	0	0	2	0	2	2	0	1	2	0	1	0	0	0	3	95.1	73		d__Bacteria; p__Firmicutes; c__Clostridia; o__Clostridiales; f__Ruminococcaceae; g__Papillibacter; s__unclassified
0	0	0	0	0	0	0	1	1	0	0	0	0	0	0	0	0	0	2	1	3	4	1	11	0	0	0	0	0	0	11	96.2	99	*	d__Bacteria; p__Firmicutes; c__Clostridia; o__Clostridiales; f__Ruminococcaceae; g__Pseudoflavonifractor; s__capillosus
100	111	0	0	6	15	166	251	236	193	44	72	0	42	0	0	10	0	0	0	0	0	17	0	90	0	129	107	25	76	251	95.2	72.8		d__Bacteria; p__Firmicutes; c__Clostridia; o__Clostridiales; f__Ruminococcaceae; g__Ruminiclostridium; s__unclassified
47	58	48	50	0	9	148	146	144	139	0	0	201	159	291	253	40	0	136	136	104	145	34	67	114	139	218	167	64	121	291	94.3	63		d__Bacteria; p__Firmicutes; c__Clostridia; o__Clostridiales; f__Ruminococcaceae; g__Ruminiclostridium_5; s__unclassified
5	7	6	10	3	19	0	0	0	0	0	0	0	0	0	0	0	0	0	5	0	0	6	67	0	0	0	0	0	0	67	94.9	85.8		d__Bacteria; p__Firmicutes; c__Clostridia; o__Clostridiales; f__Ruminococcaceae; g__Ruminiclostridium_6; s__unclassified
40	49	45	42	0	20	36	43	52	41	13	0	26	38	45	31	9	30	0	56	23	0	25	0	0	91	123	104	40	117	123	94.3	86.2		d__Bacteria; p__Firmicutes; c__Clostridia; o__Clostridiales; f__Ruminococcaceae; g__Ruminiclostridium_9; s__unclassified
0	0	0	0	0	0	0	0	0	0	0	0	0	0	0	0	0	0	0	0	0	0	0	0	0	0	0	0	20	49	49	95.6	18.7		d__Bacteria; p__Firmicutes; c__Clostridia; o__Clostridiales; f__Ruminococcaceae; g__Ruminococcaceae_NK4A214_group; s__unclassified
302	356	372	464	0	321	395	505	526	455	209	484	326	281	0	0	495	600	0	0	0	0	774	3425	0	0	0	0	0	0	3425	94.8	26.3		d__Bacteria; p__Firmicutes; c__Clostridia; o__Clostridiales; f__Ruminococcaceae; g__Ruminococcaceae_UCG-002; s__unclassified
1	0	3	2	4	0	0	0	0	0	0	0	0	0	0	0	0	1	0	0	0	0	0	0	4	6	6	0	1	4	6	93.7	78.8		d__Bacteria; p__Firmicutes; c__Clostridia; o__Clostridiales; f__Ruminococcaceae; g__Ruminococcaceae_UCG-004; s__unclassified
0	0	0	0	0	0	0	0	0	0	0	0	0	0	0	0	0	0	1013	0	0	0	0	0	0	0	0	0	0	0	1013	94.8	11.3		d__Bacteria; p__Firmicutes; c__Clostridia; o__Clostridiales; f__Ruminococcaceae; g__Ruminococcaceae_UCG-005; s__unclassified
0	0	0	0	0	0	0	0	0	0	0	0	1	0	1	3	0	0	0	0	0	0	0	0	0	0	0	0	0	0	3	98.2	100		d__Bacteria; p__Firmicutes; c__Clostridia; o__Clostridiales; f__Ruminococcaceae; g__Ruminococcaceae_UCG-008; s__unclassified
14	21	13	14	19	12	0	3	0	0	0	0	6	4	5	0	1	7	6	7	5	14	1	14	0	3	0	4	1	0	21	95.8	99.4		d__Bacteria; p__Firmicutes; c__Clostridia; o__Clostridiales; f__Ruminococcaceae; g__Ruminococcaceae_UCG-009; s__unclassified
160	111	107	105	343	1557	143	163	103	88	921	1200	108	111	117	85	414	363	0	0	0	0	54	205	447	544	409	383	1484	2510	2510	94.1	72.4		d__Bacteria; p__Firmicutes; c__Clostridia; o__Clostridiales; f__Ruminococcaceae; g__Ruminococcaceae_UCG-010; s__unclassified
0	0	0	0	0	15	0	0	0	0	0	0	0	0	0	0	0	0	0	0	0	0	0	0	0	0	0	0	0	0	15	95.9	88.9		d__Bacteria; p__Firmicutes; c__Clostridia; o__Clostridiales; f__Ruminococcaceae; g__Ruminococcaceae_UCG-013; s__unclassified
199	0	116	0	112	53	190	64	207	80	76	68	230	0	0	0	0	0	876	0	407	0	295	0	0	0	573	0	338	216	876	94.5	82.6		d__Bacteria; p__Firmicutes; c__Clostridia; o__Clostridiales; f__Ruminococcaceae; g__Ruminococcaceae_UCG-014; s__unclassified
0	0	0	0	0	1	0	0	0	0	0	0	1	0	0	0	0	0	0	0	0	0	0	0	0	0	0	1	1	0	1	95.2	100		d__Bacteria; p__Firmicutes; c__Clostridia; o__Clostridiales; f__Ruminococcaceae; g__Ruminococcaceae_V9D2013_group; s__unclassified
0	0	219	0	17	0	368	281	329	306	96	87	860	734	993	1024	621	569	127	108	64	116	39	129	663	536	576	575	301	796	1024	94.3	100		d__Bacteria; p__Firmicutes; c__Clostridia; o__Clostridiales; f__Ruminococcaceae; g__Ruminococcus_1; s__unclassified
0	0	2	0	3	0	114	82	140	74	26	23	23	23	32	40	50	36	56	38	26	38	3	29	12	11	12	14	2	13	140	95.1	100	*	d__Bacteria; p__Firmicutes; c__Clostridia; o__Clostridiales; f__Ruminococcaceae; g__Ruminococcus_1; s__bicirculans
0	0	0	0	0	0	0	0	0	0	0	0	0	0	4	3	1	1	27	17	16	22	3	15	0	0	0	0	0	0	27	96.3	100	*	d__Bacteria; p__Firmicutes; c__Clostridia; o__Clostridiales; f__Ruminococcaceae; g__Ruminococcus_1; s__callidus
0	0	0	0	0	0	0	0	0	0	0	0	26	28	49	46	9	27	0	0	0	0	0	0	101	71	73	85	33	75	101	95.5	95.2	*	d__Bacteria; p__Firmicutes; c__Clostridia; o__Clostridiales; f__Ruminococcaceae; g__Ruminococcus_1; s__champanellensis
81	53	57	44	12	40	20	12	16	15	0	7	37	12	22	15	1	1	0	14	9	0	15	88	624	527	770	597	35	126	770	94.5	100		d__Bacteria; p__Firmicutes; c__Clostridia; o__Clostridiales; f__Ruminococcaceae; g__Ruminococcus_2; s__unclassified
9	3	6	3	3	5	1867	875	1667	1000	177	175	2405	740	1646	1097	39	60	0	2	1	0	2	1	11	2	8	1	4	2	2405	95.2	100	*	d__Bacteria; p__Firmicutes; c__Clostridia; o__Clostridiales; f__Ruminococcaceae; g__Ruminococcus_2; s__bromii
112	189	107	97	10	17	120	152	336	166	15	87	206	205	334	307	66	105	629	530	283	627	67	348	155	147	178	125	86	215	629	94.2	86.2		d__Bacteria; p__Firmicutes; c__Clostridia; o__Clostridiales; f__Ruminococcaceae; g__Subdoligranulum; s__unclassified
81	79	88	88	5	38	419	398	504	373	76	177	328	359	647	533	78	63	197	181	53	151	62	192	48	48	74	52	14	36	647	95.2	86.2	*	d__Bacteria; p__Firmicutes; c__Clostridia; o__Clostridiales; f__Ruminococcaceae; g__Subdoligranulum; s__formicilis
471	184	438	183	244	124	293	0	256	0	0	40	0	0	0	0	0	62	285	0	179	0	66	224	751	0	553	0	0	0	751	94.5	69		d__Bacteria; p__Firmicutes; c__Clostridia; o__Clostridiales; f__Ruminococcaceae; g__[Eubacterium]_coprostanoligenes_group; s__unclassified
0	0	0	0	0	0	0	0	0	1	1	6	2	3	1	2	13	6	0	0	0	0	0	0	7	1	6	7	5	3	13	96.1	100		d__Bacteria; p__Firmicutes; c__Clostridia; o__Thermoanaerobacterales; f__Thermoanaerobacteraceae; g__Gelria; s__unclassified
11	2	10	1	12	6	222	198	215	187	20	15	268	185	363	234	17	9	67	47	40	38	0	23	0	0	0	0	0	0	363	95.4	100		d__Bacteria; p__Firmicutes; c__Erysipelotrichia; o__Erysipelotrichales; f__Erysipelotrichaceae; g__Holdemanella_83% / unclassified_13% / Erysipelotrichaceae_UCG-004_1%
0	0	0	0	0	0	0	0	0	0	0	0	0	0	0	0	0	0	4	4	1	9	10	51	0	0	0	0	0	0	51	95.8	100		d__Bacteria; p__Firmicutes; c__Erysipelotrichia; o__Erysipelotrichales; f__Erysipelotrichaceae; g__Asteroleplasma; s__unclassified
49	80	37	57	7	7	41	44	75	65	3	17	0	0	0	0	1	0	0	0	0	0	0	0	0	0	1	0	2	0	80	94.2	99.9		d__Bacteria; p__Firmicutes; c__Erysipelotrichia; o__Erysipelotrichales; f__Erysipelotrichaceae; g__Catenibacterium; s__unclassified
155	69	153	98	12	22	186	237	193	215	20	7	1	0	0	0	1	0	0	0	0	0	0	0	0	0	1	0	2	0	237	95.8	99.9	*	d__Bacteria; p__Firmicutes; c__Erysipelotrichia; o__Erysipelotrichales; f__Erysipelotrichaceae; g__Catenibacterium; s__mitsuokai
0	0	0	0	0	0	0	0	0	0	0	0	0	0	2	0	0	0	0	0	0	0	0	0	0	0	0	0	0	0	2	94	100	*	d__Bacteria; p__Firmicutes; c__Erysipelotrichia; o__Erysipelotrichales; f__Erysipelotrichaceae; g__Clostridium; s__aff.
0	0	0	0	0	0	0	0	0	0	0	0	0	0	0	0	0	0	26	32	19	18	4	13	0	0	0	0	0	0	32	95.8	100	*	d__Bacteria; p__Firmicutes; c__Erysipelotrichia; o__Erysipelotrichales; f__Erysipelotrichaceae; g__Coprobacillus; s__cateniformis
0	0	0	0	0	0	0	0	0	0	2	0	0	0	1	0	1	0	0	0	0	0	0	0	0	0	0	0	0	0	2	95	100		d__Bacteria; p__Firmicutes; c__Erysipelotrichia; o__Erysipelotrichales; f__Erysipelotrichaceae; g__Erysipelatoclostridium; s__unclassified
80	58	57	61	7	6	21	15	16	17	2	3	16	12	13	12	1	0	1	3	2	4	0	1	118	47	129	49	8	26	129	95.6	98.8		d__Bacteria; p__Firmicutes; c__Erysipelotrichia; o__Erysipelotrichales; f__Erysipelotrichaceae; g__Erysipelotrichaceae_UCG-003; s__unclassified
0	0	0	6	0	0	0	0	0	0	0	0	2	2	0	0	1	3	0	0	0	0	0	0	0	0	0	0	0	0	6	97.9	100		d__Bacteria; p__Firmicutes; c__Erysipelotrichia; o__Erysipelotrichales; f__Erysipelotrichaceae; g__Erysipelotrichaceae_UCG-004; s__unclassified
0	0	0	0	0	0	0	0	0	0	0	0	3	1	3	1	0	0	0	0	0	0	0	0	0	0	0	0	0	0	3	96	100	*	d__Bacteria; p__Firmicutes; c__Erysipelotrichia; o__Erysipelotrichales; f__Erysipelotrichaceae; g__Faecalicoccus; s__pleomorphus
0	0	0	0	0	0	0	0	0	0	0	0	0	0	0	0	0	0	1	0	0	0	0	0	0	0	0	0	0	0	1	92	100		d__Bacteria; p__Firmicutes; c__Erysipelotrichia; o__Erysipelotrichales; f__Erysipelotrichaceae; g__Holdemania; s__unclassified
0	0	0	0	0	0	0	0	0	0	0	0	0	0	1	0	0	0	2	0	3	3	2	1	4	1	2	2	0	1	4	95.9	100	*	d__Bacteria; p__Firmicutes; c__Erysipelotrichia; o__Erysipelotrichales; f__Erysipelotrichaceae; g__Holdemania; s__filiformis
1	0	1	0	0	0	1	1	0	0	0	0	0	0	0	0	0	0	0	0	0	1	0	0	0	4	2	4	0	0	4	96.1	100	*	d__Bacteria; p__Firmicutes; c__Erysipelotrichia; o__Erysipelotrichales; f__Erysipelotrichaceae; g__Holdemania; s__massiliensis
0	0	0	0	0	0	1	0	0	0	0	0	0	0	0	0	0	0	0	0	0	0	0	0	0	0	0	0	0	0	1	90	100	*	d__Bacteria; p__Firmicutes; c__Erysipelotrichia; o__Erysipelotrichales; f__Erysipelotrichaceae; g__Kandleria; s__vitulina
0	0	0	0	0	0	0	0	0	0	0	0	122	54	150	91	0	2	0	0	0	0	0	0	0	0	0	0	0	0	150	95.5	78.6		d__Bacteria; p__Firmicutes; c__Erysipelotrichia; o__Erysipelotrichales; f__Erysipelotrichaceae; g__Solobacterium; s__unclassified
0	0	0	0	0	0	0	0	0	0	0	1	1	0	0	0	0	0	0	0	0	0	0	0	0	0	0	0	0	0	1	100	100	*	d__Bacteria; p__Firmicutes; c__Erysipelotrichia; o__Erysipelotrichales; f__Erysipelotrichaceae; g__Solobacterium; s__moorei
0	0	0	0	0	0	0	0	0	0	0	1	2	2	1	2	0	1	0	0	0	1	0	0	2	1	2	2	0	0	2	93.9	100		d__Bacteria; p__Firmicutes; c__Erysipelotrichia; o__Erysipelotrichales; f__Erysipelotrichaceae; g__Turicibacter; s__unclassified
0	0	0	0	0	0	0	0	0	0	0	2	22	24	15	47	3	7	0	2	0	1	0	2	3	2	2	2	0	3	47	96.1	100	*	d__Bacteria; p__Firmicutes; c__Erysipelotrichia; o__Erysipelotrichales; f__Erysipelotrichaceae; g__Turicibacter; s__sanguinis
0	0	0	0	0	0	0	0	0	0	0	0	0	0	0	0	0	0	0	0	0	0	0	0	0	0	1	0	0	0	1	96	100		d__Bacteria; p__Firmicutes; c__Negativicutes; o__Selenomonadales; f__Veillonellaceae
0	0	0	0	0	0	0	0	1	0	0	0	0	0	0	0	0	0	0	0	0	0	0	0	0	0	0	0	0	0	1	100	100		d__Bacteria; p__Firmicutes; c__Negativicutes; o__Selenomonadales; f__Acidaminococcaceae; g__Succiniclasticum
0	0	0	0	0	0	0	0	0	0	0	0	3	4	0	3	8	6	0	0	0	0	0	0	0	0	0	0	0	0	8	96.8	100	*	d__Bacteria; p__Firmicutes; c__Negativicutes; o__Selenomonadales; f__Acidaminococcaceae; g__Acidaminococcus; s__fermentans
11	3	7	11	3	2	7	2	0	2	1	3	0	0	5	0	0	0	3	0	1	0	0	0	8	14	25	17	0	11	25	92.4	100		d__Bacteria; p__Firmicutes; c__Negativicutes; o__Selenomonadales; f__Acidaminococcaceae; g__Phascolarctobacterium; s__unclassified
658	325	664	603	121	181	14	19	18	17	5	5	3	0	1	0	0	0	1	0	0	0	0	0	0	0	1	0	0	0	664	95.1	100	*	d__Bacteria; p__Firmicutes; c__Negativicutes; o__Selenomonadales; f__Acidaminococcaceae; g__Phascolarctobacterium; s__faecium
0	0	0	0	0	0	0	0	0	0	0	0	0	0	0	0	0	0	0	0	1	0	0	0	136	166	164	158	99	235	235	95.3	100	*	d__Bacteria; p__Firmicutes; c__Negativicutes; o__Selenomonadales; f__Acidaminococcaceae; g__Phascolarctobacterium; s__succinatutens
0	0	0	0	0	0	6	0	0	0	0	0	0	0	0	0	0	0	1	1	0	0	0	0	0	0	0	0	0	0	6	97.9	99.7		d__Bacteria; p__Firmicutes; c__Negativicutes; o__Selenomonadales; f__Veillonellaceae; g__Veillonella
0	0	0	0	0	0	0	0	0	0	0	0	4	4	6	5	3	5	0	0	0	0	0	0	0	0	0	0	0	0	6	95.7	100	*	d__Bacteria; p__Firmicutes; c__Negativicutes; o__Selenomonadales; f__Veillonellaceae; g__Allisonella; s__histaminiformans
0	0	0	0	0	1	3	4	9	3	0	0	5	4	6	7	4	2	8	11	0	9	0	0	0	0	0	0	2	0	11	93.2	99.9		d__Bacteria; p__Firmicutes; c__Negativicutes; o__Selenomonadales; f__Veillonellaceae; g__Dialister; s__unclassified
0	0	0	0	1	0	657	460	904	501	76	147	167	163	289	242	83	96	341	334	211	286	81	68	0	0	0	1	0	0	904	95.3	99.7	*	d__Bacteria; p__Firmicutes; c__Negativicutes; o__Selenomonadales; f__Veillonellaceae; g__Dialister; s__invisus
0	0	0	0	0	0	0	0	0	0	0	1	0	0	0	0	0	0	0	0	1	0	0	0	0	0	0	0	0	0	1	94	100	*	d__Bacteria; p__Firmicutes; c__Negativicutes; o__Selenomonadales; f__Veillonellaceae; g__Megamonas; s__funiformis
0	0	0	0	0	0	0	0	0	0	0	0	0	4	6	6	3	1	0	0	0	0	0	0	0	0	0	0	0	0	6	91.8	100		d__Bacteria; p__Firmicutes; c__Negativicutes; o__Selenomonadales; f__Veillonellaceae; g__Megasphaera; s__unclassified
18	11	10	8	3	10	0	4	7	8	2	10	4	9	7	7	12	6	0	0	2	2	1	1	0	0	1	0	2	1	18	96.5	98.2		d__Bacteria; p__Firmicutes; c__Negativicutes; o__Selenomonadales; f__Veillonellaceae; g__Veillonella; s__unclassified_47% / dispar_34% / atypica_14% / parvula_1% / tobetsuensis_1%
0	0	0	0	5	0	0	0	0	0	0	0	0	0	0	0	0	0	0	0	0	0	0	0	0	0	0	0	0	0	5	95.8	72.9	*	d__Bacteria; p__Firmicutes; c__Negativicutes; o__Selenomonadales; f__Veillonellaceae; g__Veillonella; s__atypica
0	0	0	0	0	0	0	0	0	0	0	0	0	0	1	0	0	0	0	0	0	0	0	0	0	0	0	0	0	0	1	92	41.8	*	d__Bacteria; p__Firmicutes; c__Negativicutes; o__Selenomonadales; f__Veillonellaceae; g__Veillonella; s__dispar
0	0	0	0	0	0	0	0	0	0	0	0	0	0	0	0	0	4	0	0	0	0	0	0	0	0	0	0	0	0	4	94	29.9	*	d__Bacteria; p__Firmicutes; c__Negativicutes; o__Selenomonadales; f__Veillonellaceae; g__Veillonella; s__parvula
0	1	0	0	0	0	0	0	0	0	0	0	0	0	0	0	0	0	0	0	0	0	0	0	0	0	0	0	0	0	1	93	35.6	*	d__Bacteria; p__Firmicutes; c__Negativicutes; o__Selenomonadales; f__Veillonellaceae; g__Veillonella; s__rodentium
0	0	0	0	1	1	0	0	0	0	0	1	0	0	0	0	0	0	0	0	0	0	0	0	0	0	1	0	0	1	1	96.4	100	*	d__Bacteria; p__Fusobacteria; c__Fusobacteriia; o__Fusobacteriales; f__Fusobacteriaceae; g__Fusobacterium; s__nucleatum
0	0	0	0	0	0	0	0	0	0	0	0	0	1	0	0	0	0	0	0	0	0	0	0	0	0	0	0	0	0	1	93	100		d__Bacteria; p__Fusobacteria; c__Fusobacteriia; o__Fusobacteriales; f__Leptotrichiaceae; g__unclassified
0	0	0	0	0	0	0	0	0	0	0	0	0	0	0	0	0	0	0	0	0	0	0	0	2	0	0	0	0	0	2	100	100	*	d__Bacteria; p__Fusobacteria; c__Fusobacteriia; o__Fusobacteriales; f__Leptotrichiaceae; g__Sneathia; s__sanguinegens
0	0	0	0	5	0	0	0	0	0	0	0	0	0	0	0	1	0	0	0	0	0	0	0	0	0	0	0	1	0	5	94.4	100		d__Bacteria; p__Gracilibacteria; c__unclassified
68	56	46	48	525	1201	13	23	6	3	146	210	0	21	4	0	128	125	0	0	0	0	0	0	0	0	0	0	0	0	1201	94.3	100		d__Bacteria; p__Lentisphaerae; c__Lentisphaeria; o__Victivallales; f__Victivallaceae; g__Victivallis; s__unclassified
2	14	1	10	114	269	0	2	0	0	37	61	0	0	0	0	7	3	0	0	0	0	0	1	0	0	0	0	0	0	269	95.1	100	*	d__Bacteria; p__Lentisphaerae; c__Lentisphaeria; o__Victivallales; f__Victivallaceae; g__Victivallis; s__vadensis
44	56	44	55	244	472	26	47	23	24	196	326	0	0	0	0	0	0	0	0	0	1	1	0	52	69	65	50	169	311	472	94.6	99.9		d__Bacteria; p__Proteobacteria; c__Alphaproteobacteria; o__Rhodospirillales; f__Rhodospirillaceae; g__Thalassospira; s__unclassified
0	0	0	0	0	0	0	0	0	0	0	0	0	1	0	0	0	0	0	0	0	0	0	0	0	0	0	0	0	1	1	93	94.9		d__Bacteria; p__Proteobacteria; c__Alphaproteobacteria; o__Rickettsiales; f__Mitochondria; g__Glycine_50% / Cajanus_37% / Morus_12%
0	0	0	0	1	0	0	0	0	0	0	0	0	0	0	0	1	0	0	0	0	0	0	0	0	0	0	0	0	0	1	98	47.3	*	d__Bacteria; p__Proteobacteria; c__Alphaproteobacteria; o__Sphingomonadales; f__Sphingomonadaceae; g__Novosphingobium; s__barchaimii
0	0	0	0	0	0	0	0	0	0	0	0	0	0	0	0	0	0	0	0	1	0	0	0	0	0	1	0	0	0	1	94	100		d__Bacteria; p__Proteobacteria; c__Betaproteobacteria; o__Burkholderiales; f__Alcaligenaceae; g__Parasutterella; s__unclassified
0	1	0	0	0	0	2	3	2	3	0	1	0	3	5	0	10	7	29	31	19	39	12	28	9	14	16	16	2	10	39	95.4	100	*	d__Bacteria; p__Proteobacteria; c__Betaproteobacteria; o__Burkholderiales; f__Alcaligenaceae; g__Parasutterella; s__excrementihominis
50	71	52	55	266	500	0	0	5	1	2	5	29	35	47	32	83	100	6	2	1	2	4	31	0	0	0	0	0	1	500	93.2	100		d__Bacteria; p__Proteobacteria; c__Betaproteobacteria; o__Burkholderiales; f__Alcaligenaceae; g__Sutterella; s__unclassified
27	23	32	24	87	151	115	134	134	88	236	341	13	19	12	8	84	76	164	216	129	222	429	1461	7	9	6	13	5	23	1461	95.3	93.2	*	d__Bacteria; p__Proteobacteria; c__Betaproteobacteria; o__Burkholderiales; f__Alcaligenaceae; g__Sutterella; s__wadsworthensis
0	0	0	0	2	0	0	0	1	0	2	0	0	0	0	0	1	0	0	0	0	0	3	0	0	1	0	0	2	0	3	96.1	100		d__Bacteria; p__Proteobacteria; c__Betaproteobacteria; o__Burkholderiales; f__Comamonadaceae; g__Diaphorobacter_28% / Ottowia_27% / Alicycliphilus_24% / unclassified_8% / Variovorax_4% / Simplicispira_4% / Xylophilus_1% / Brachymonas_1%
0	0	0	0	17	0	0	0	0	0	0	0	0	0	0	0	0	0	0	0	0	0	0	0	0	0	0	0	0	0	17	95.9	100		d__Bacteria; p__Proteobacteria; c__Betaproteobacteria; o__Burkholderiales; f__Comamonadaceae; g__Alicycliphilus; s__denitrificans_82% / unclassified_17%
0	0	0	0	3	0	0	0	0	0	0	0	0	0	0	0	0	0	0	0	0	0	0	0	0	0	0	0	0	0	3	100	100	*	d__Bacteria; p__Proteobacteria; c__Betaproteobacteria; o__Burkholderiales; f__Comamonadaceae; g__Alicycliphilus; s__avenae
0	0	0	0	2	0	0	0	0	0	0	0	0	0	0	0	0	0	0	0	0	0	0	0	0	0	0	0	0	0	2	100	100	*	d__Bacteria; p__Proteobacteria; c__Betaproteobacteria; o__Burkholderiales; f__Comamonadaceae; g__Aquabacterium; s__citratiphilum
0	0	0	0	27	1	0	0	1	0	1	0	0	0	0	0	3	0	0	0	1	0	10	0	0	0	0	0	8	1	27	96.3	100		d__Bacteria; p__Proteobacteria; c__Betaproteobacteria; o__Burkholderiales; f__Comamonadaceae; g__Comamonas; s__denitrificans_47% / composti_18% / testosteroni_18% / nitrativorans_14%
0	0	0	0	0	0	0	0	0	0	0	0	0	0	0	0	1	0	0	0	0	0	0	0	0	0	0	0	0	0	1	100	100	*	d__Bacteria; p__Proteobacteria; c__Betaproteobacteria; o__Burkholderiales; f__Comamonadaceae; g__Extensimonas; s__petroleovorans
0	0	0	0	0	0	0	0	0	0	0	0	0	0	0	0	0	0	0	0	0	0	0	0	0	0	0	0	2	0	2	93.5	100	*	d__Bacteria; p__Proteobacteria; c__Betaproteobacteria; o__Burkholderiales; f__Comamonadaceae; g__Tepidimonas; s__fonticaldi
0	0	2	3	0	0	3	3	3	11	0	3	2	3	4	1	3	5	0	0	0	0	0	0	6	10	13	8	2	6	13	97.4	100	*	d__Bacteria; p__Proteobacteria; c__Betaproteobacteria; o__Burkholderiales; f__Oxalobacteraceae; g__Oxalobacter; s__formigenes
0	0	0	0	0	1	0	0	0	0	0	0	0	0	0	0	0	0	0	0	0	0	0	0	0	0	0	0	0	1	1	91.5	100	*	d__Bacteria; p__Proteobacteria; c__Betaproteobacteria; o__Hydrogenophilales; f__Hydrogenophilaceae; g__Hydrogenophilus; s__islandicus
8	4	7	10	3	3	4	3	9	2	3	2	3	0	3	2	11	3	22	50	30	58	14	37	17	37	55	36	7	23	58	95.9	100	*	d__Bacteria; p__Proteobacteria; c__Deltaproteobacteria; o__Desulfovibrionales; f__Desulfovibrionaceae; g__Bilophila; s__wadsworthia
36	39	45	70	22	68	0	0	0	0	0	0	37	40	48	69	79	61	0	0	0	0	0	0	0	0	0	0	0	0	79	95.6	100		d__Bacteria; p__Proteobacteria; c__Deltaproteobacteria; o__Desulfovibrionales; f__Desulfovibrionaceae; g__Desulfovibrio; s__unclassified
0	0	0	0	0	0	2	2	1	2	0	2	0	0	0	0	0	0	0	0	0	0	0	0	0	0	0	0	0	0	2	96.8	100	*	d__Bacteria; p__Proteobacteria; c__Deltaproteobacteria; o__Desulfovibrionales; f__Desulfovibrionaceae; g__Desulfovibrio; s__desulfuricans
4	2	2	0	0	2	0	0	0	0	0	0	0	0	0	0	0	0	0	0	0	0	0	0	0	0	0	0	0	0	4	92.9	100	*	d__Bacteria; p__Proteobacteria; c__Deltaproteobacteria; o__Desulfovibrionales; f__Desulfovibrionaceae; g__Desulfovibrio; s__piger
0	0	0	0	0	0	0	0	0	0	0	0	0	0	0	0	0	0	0	0	0	0	1	0	0	0	0	0	1	0	1	92	100		d__Bacteria; p__Proteobacteria; c__Deltaproteobacteria; o__Oligoflexales; f__unclassified
0	0	0	0	0	1	0	0	0	0	0	0	0	0	0	0	0	0	0	0	0	0	0	0	0	0	1	0	0	0	1	98	100	*	d__Bacteria; p__Proteobacteria; c__Epsilonproteobacteria; o__Campylobacterales; f__Campylobacteraceae; g__Campylobacter; s__concisus
0	0	0	0	0	0	0	0	0	0	0	0	0	0	0	0	0	2	0	0	0	0	0	0	0	0	0	0	0	0	2	100	100	*	d__Bacteria; p__Proteobacteria; c__Epsilonproteobacteria; o__Campylobacterales; f__Campylobacteraceae; g__Campylobacter; s__hominis
0	0	0	0	0	0	0	0	0	0	0	0	0	0	0	0	0	0	0	0	0	0	0	0	1	0	0	0	0	0	1	92	99.8		d__Bacteria; p__Proteobacteria; c__Gammaproteobacteria; o__Pasteurellales
0	0	0	0	0	0	0	0	0	0	0	0	0	2	0	0	0	0	0	0	0	0	0	0	0	0	0	0	0	0	2	91	100		d__Bacteria; p__Proteobacteria; c__Gammaproteobacteria; o__B38; f__unclassified
0	0	0	0	1	0	0	1	0	0	0	0	0	0	0	0	1	0	0	0	0	0	0	0	0	2	0	1	0	0	2	95.7	99		d__Bacteria; p__Proteobacteria; c__Gammaproteobacteria; o__Enterobacteriales; f__Enterobacteriaceae; g__Citrobacter_38% / Enterobacter_30% / Klebsiella_19% / Tatumella_8% / Pantoea_1%
0	0	0	0	0	0	4	0	0	0	0	0	0	0	0	0	0	0	0	0	0	0	0	0	0	0	0	0	0	0	4	94.8	100	*	d__Bacteria; p__Proteobacteria; c__Gammaproteobacteria; o__Enterobacteriales; f__Enterobacteriaceae; g__Buttiauxella; s__warmboldiae
0	0	0	0	0	0	0	3	0	0	1	0	0	0	0	0	0	0	0	0	0	0	0	0	3	2	0	0	0	0	3	96.4	79.2		d__Bacteria; p__Proteobacteria; c__Gammaproteobacteria; o__Enterobacteriales; f__Enterobacteriaceae; g__Cronobacter; s__pneumoniae_74% / planticola_8% / hermannii_8% / zurichensis_8%
0	0	0	0	0	0	0	2	0	0	0	0	0	0	0	0	0	0	0	0	0	0	0	0	1	1	0	0	0	0	2	98.2	100	*	d__Bacteria; p__Proteobacteria; c__Gammaproteobacteria; o__Enterobacteriales; f__Enterobacteriaceae; g__Cronobacter; s__planticola
0	0	0	0	0	0	0	0	0	0	0	7	0	0	0	0	0	0	0	0	0	0	0	0	0	0	0	0	0	0	7	96.5	94.1		d__Bacteria; p__Proteobacteria; c__Gammaproteobacteria; o__Enterobacteriales; f__Enterobacteriaceae; g__Enterobacter; s__cloacae_27% / pneumoniae_10% / aerogenes_10% / ludwigii_10% / asburiae_8% / cancerogenus_7% / hormaechei_6% / agglomerans_5% / endophytica_3% / adecarboxylata_2% / dalhousiensis_1% / kobei_1%
0	0	0	0	0	1	0	0	0	0	0	0	0	0	0	0	0	0	0	0	0	0	0	0	0	0	0	0	0	0	1	95	100	*	d__Bacteria; p__Proteobacteria; c__Gammaproteobacteria; o__Enterobacteriales; f__Enterobacteriaceae; g__Enterobacter; s__cloacae
0	0	0	0	0	0	0	0	0	0	0	0	1	0	0	2	1	7	1	0	0	6	3	2	2	2	0	2	1	0	7	92.8	71		d__Bacteria; p__Proteobacteria; c__Gammaproteobacteria; o__Enterobacteriales; f__Enterobacteriaceae; g__Escherichia-Shigella; s__unclassified_77% / flexneri_16% / fergusonii_3% / boydii_3%
0	1	0	0	0	0	1	1	0	0	0	0	79	97	130	113	116	136	51	57	44	90	37	69	83	84	165	115	6	28	165	95.8	59.5	*	d__Bacteria; p__Proteobacteria; c__Gammaproteobacteria; o__Enterobacteriales; f__Enterobacteriaceae; g__Escherichia-Shigella; s__coli
0	0	0	0	0	0	0	0	0	0	0	7	0	0	0	0	0	0	0	0	0	0	0	0	0	0	0	0	0	0	7	96.2	58.1		d__Bacteria; p__Proteobacteria; c__Gammaproteobacteria; o__Enterobacteriales; f__Enterobacteriaceae; g__Kluyvera; s__cryocrescens
0	0	0	0	0	0	0	0	0	2	0	1	0	0	0	0	0	0	0	0	0	0	0	0	0	0	0	0	0	0	2	97.7	100		d__Bacteria; p__Proteobacteria; c__Gammaproteobacteria; o__Pasteurellales; f__Pasteurellaceae; g__Actinobacillus; s__porcinus_75% / aerogenes_25%
0	0	0	0	0	0	0	0	0	0	1	0	0	0	0	0	0	0	1	1	0	0	0	0	0	0	0	0	0	0	1	97.5	100	*	d__Bacteria; p__Proteobacteria; c__Gammaproteobacteria; o__Pasteurellales; f__Pasteurellaceae; g__Aggregatibacter; s__aphrophilus
0	0	0	0	0	0	0	0	0	0	0	0	0	0	0	0	0	0	1	0	0	0	0	0	0	0	0	0	0	0	1	100	100	*	d__Bacteria; p__Proteobacteria; c__Gammaproteobacteria; o__Pasteurellales; f__Pasteurellaceae; g__Aggregatibacter; s__segnis
3	0	2	0	0	0	1	2	12	2	1	3	1	0	0	0	0	0	0	0	0	0	0	1	0	1	1	0	0	0	12	95.7	100		d__Bacteria; p__Proteobacteria; c__Gammaproteobacteria; o__Pasteurellales; f__Pasteurellaceae; g__Haemophilus; s__unclassified_96% / sputorum_3%
2	4	5	11	3	5	14	18	6	18	14	31	3	0	1	1	6	8	1	1	1	0	1	2	0	1	1	0	0	7	31	95.9	94.5	*	d__Bacteria; p__Proteobacteria; c__Gammaproteobacteria; o__Pasteurellales; f__Pasteurellaceae; g__Haemophilus; s__parainfluenzae
0	0	0	0	0	0	0	0	0	0	0	0	0	0	0	0	0	0	0	1	0	0	0	0	0	0	0	0	0	0	1	91	70.5		d__Bacteria; p__Proteobacteria; c__Gammaproteobacteria; o__Pseudomonadales; f__Pseudomonadaceae
0	0	0	0	22	0	0	0	0	0	0	0	0	0	0	0	1	0	0	0	0	0	0	1	0	0	0	0	2	1	22	94.9	100		d__Bacteria; p__Proteobacteria; c__Gammaproteobacteria; o__Pseudomonadales; f__Moraxellaceae; g__Acinetobacter; s__bohemicus_75% / haemolyticus_5% / parvus_5% / pakistanensis_5% / calcoaceticus_3% / tjernbergiae_1%
0	0	0	0	12	2	0	0	0	0	0	0	0	0	0	0	1	0	0	1	0	0	0	0	0	0	0	0	3	0	12	96.1	100		d__Bacteria; p__Proteobacteria; c__Gammaproteobacteria; o__Pseudomonadales; f__Moraxellaceae; g__Moraxella; s__osloensis_64% / aerosaccus_35%
0	0	0	0	6	1	0	0	1	0	3	0	0	0	0	3	4	0	0	0	0	0	3	0	0	0	0	1	2	7	7	96.5	85.7		d__Bacteria; p__Proteobacteria; c__Gammaproteobacteria; o__Pseudomonadales; f__Pseudomonadaceae; g__Pseudomonas; s__pneumoniae_31% / duriflava_23% / cloacae_6% / rhodesiae_4% / agglomerans_3% / ludwigii_3% / ureilytica_3% / variicola_3% / coli_2% / grimontii_2% / mendocina_2% / libanensis_1% / indoloxydans_1% / oleovorans_1% / pseudoalcaligenes_1% / fluorescens_1% / palleroniana_1% / synxantha_1%…
0	0	0	0	1	0	0	0	0	0	0	0	0	0	0	0	0	0	0	0	0	0	0	0	0	0	0	0	0	0	1	97	100	*	d__Bacteria; p__Proteobacteria; c__Gammaproteobacteria; o__Pseudomonadales; f__Pseudomonadaceae; g__Pseudomonas; s__aeruginosa
0	0	0	0	0	0	0	0	0	0	0	0	0	0	0	1	0	0	0	0	0	0	0	0	0	0	0	0	0	0	1	91	43.2	*	d__Bacteria; p__Proteobacteria; c__Gammaproteobacteria; o__Pseudomonadales; f__Pseudomonadaceae; g__Pseudomonas; s__duriflava
0	0	0	0	1	0	0	0	0	0	0	0	0	0	0	0	0	0	0	0	0	0	0	0	0	0	0	0	0	0	1	95	48.5	*	d__Bacteria; p__Proteobacteria; c__Gammaproteobacteria; o__Pseudomonadales; f__Pseudomonadaceae; g__Pseudomonas; s__grimontii
0	0	0	0	2	0	0	0	0	0	0	0	0	0	0	0	0	0	0	0	0	0	0	0	0	0	0	0	0	0	2	100	100		d__Bacteria; p__Proteobacteria; c__Gammaproteobacteria; o__Xanthomonadales; f__Xanthomonadaceae; g__Thermomonas; s__unclassified
0	0	0	0	0	0	0	0	0	0	0	0	0	0	0	0	0	0	0	0	0	0	0	0	0	0	1	0	0	0	1	100	100	*	d__Bacteria; p__Spirochaetae; c__Spirochaetes; o__Spirochaetales; f__Spirochaetaceae; g__Treponema_2; s__refringens
0	0	0	0	0	0	0	0	0	0	0	0	0	1	0	1	1	1	0	0	0	0	0	0	0	0	0	0	0	0	1	96.5	100	*	d__Bacteria; p__Synergistetes; c__Synergistia; o__Synergistales; f__Synergistaceae; g__Cloacibacillus; s__evryensis
0	0	0	0	0	2	0	0	0	0	0	0	0	0	0	0	0	0	0	0	0	0	0	0	0	0	0	0	0	0	2	96.5	100	*	d__Bacteria; p__Synergistetes; c__Synergistia; o__Synergistales; f__Synergistaceae; g__Fretibacterium; s__oral
0	0	0	0	0	0	0	0	0	0	0	0	4	4	3	4	4	7	0	0	0	0	0	0	0	0	0	0	0	0	7	93.2	100		d__Bacteria; p__Synergistetes; c__Synergistia; o__Synergistales; f__Synergistaceae; g__Synergistes; s__unclassified
0	0	0	0	0	0	0	0	0	0	0	0	0	0	0	21	14	0	0	0	0	0	0	0	11	0	7	3	0	0	21	95.4	99.7		d__Bacteria; p__Tenericutes; c__Mollicutes; o__Mollicutes_RF9_62% / NB1-n_37%
163	136	100	169	609	626	0	0	1	0	0	1	8	5	2	0	23	23	0	0	0	0	0	0	0	0	0	0	1	0	626	95.8	99.4		d__Bacteria; p__Tenericutes; c__Mollicutes; o__Anaeroplasmatales; f__Anaeroplasmataceae; g__Anaeroplasma; s__unclassified
130	17	68	24	165	43	53	22	51	31	70	32	34	11	37	0	0	10	0	0	0	0	0	0	346	25	250	33	266	85	346	94.3	100		d__Bacteria; p__Tenericutes; c__Mollicutes; o__Mollicutes_RF9; f__unclassified_98% / Erysipelotrichaceae_1%
54	10	11	13	343	77	366	135	89	109	2238	274	23	6	4	9	61	28	0	0	0	0	0	0	0	0	0	0	0	0	2238	95.1	100		d__Bacteria; p__Tenericutes; c__Mollicutes; o__NB1-n; f__unclassified
0	0	0	0	0	0	0	0	0	0	0	0	0	0	0	0	0	1	0	0	0	0	0	0	0	0	0	0	0	0	1	96	100		d__Bacteria; p__Verrucomicrobia; c__Opitutae
2	0	0	1	0	0	0	0	0	0	0	0	0	0	0	0	0	0	0	0	0	0	0	0	0	0	0	0	0	0	2	94	100		d__Bacteria; p__Verrucomicrobia; c__Opitutae; o__Opitutae_vadinHA64; f__unclassified
0	0	0	0	0	0	15	16	36	14	11	11	2	9	15	4	12	6	23	42	29	43	14	19	0	0	0	0	0	0	43	93.3	100		d__Bacteria; p__Verrucomicrobia; c__Verrucomicrobiae; o__Verrucomicrobiales; f__Verrucomicrobiaceae; g__Akkermansia; s__unclassified
0	0	0	0	0	0	162	183	218	153	63	102	55	55	73	70	99	140	291	458	241	590	146	319	0	0	0	0	0	0	590	95.5	100	*	d__Bacteria; p__Verrucomicrobia; c__Verrucomicrobiae; o__Verrucomicrobiales; f__Verrucomicrobiaceae; g__Akkermansia; s__muciniphila
0	0	0	0	0	0	0	0	0	0	0	1	0	0	0	0	0	0	0	0	0	0	0	0	0	0	0	0	0	0	1	100	100		d__Eukaryota; p__Stramenopiles; c__Blastocystae; o__Blastocystida; f__Blastocystidae; g__Blastocystis; s__unclassified
0	0	0	0	0	1	0	0	0	0	0	0	0	1	0	0	1	0	0	0	0	0	0	0	0	0	0	0	0	0	1	98	100	*	d__Eukaryota; p__Stramenopiles; c__Blastocystae; o__Blastocystida; f__Blastocystidae; g__Blastocystis; s__hominis

## Sheet: Sheet2
# S1_c	S1_4°C_1w	S1_4°C_2w	S1_4°C_3w	S1_-20°C_1w	S1_-20°C_2w	S1_-20°C_3w	S1_-20°Cnew_2w	S1_-20°Cnew_3w	S1_RT_1w	S1_RT_2w	S1_RT_3w	S2_c	S2_4°C_1w	S2_4°C_2w	S2_4°C_3w	S2_-20°C_1w	S2_-20°C_2w	S2_-20°C_3w	S2_-20°Cnew_2w	S2_-20°Cnew_3w	S2_RT_1w	S2_RT_2w	S2_RT_3w	S3_c	S3_4°C_1w	S3_4°C_2w	S3_4°C_3w	S3_-20°C_1w	S3_-20°C_2w	S3_-20°C_3w	S3_-20°Cnew_2w	S3_-20°Cnew_3w	S3_RT_1w	S3_RT_2w	S3_RT_3w	S4_c	S4_4°C_1w	S4_4°C_2w	S4_4°C_3w	S4_-20°C_1w	S4_-20°C_2w	S4_-20°C_3w	S4_-20°Cnew_2w	S4_-20°Cnew_3w	S4_RT_1w	S4_RT_2w	S4_RT_3w	S5_c	S5_4°C_1w
# 82	98	91	130	98	57	108	120	103	105	69	68	9	8	4	9	17	5	16	15	16	26	18	14	2	1	1	1	0	0	3	2	1	2	0	0	115	102	84	70	81	134	82	127	97	81	58	87	0	0
# 50016	52169	47031	51445	47268	48257	54396	64604	48622	42201	43240	48241	51272	51501	48029	53710	74596	46640	50413	46531	49116	53878	49089	46396	54975	47913	45774	49325	53783	48039	48714	51339	50047	52884	48688	50307	46566	47849	51624	47726	53340	52887	48986	48013	52855	47621	49114	46993	52472	60240
# 99999	99999	100000	99999	99999	99999	100000	100000	100000	100000	100000	99999	100000	99999	100000	99999	100000	100000	100000	99999	100000	99999	100000	99999	99999	100000	100000	99999	99999	100000	99999	99999	99999	99999	100000	99999	100000	100000	100000	99999	100000	100000	100000	100000	100000	100000	100000	100000	99999	100000
0	0	0	0	0	0	0	0	0	0	0	0	2	0	0	0	4	0	0	0	0	0	0	0	0	0	0	2	0	0	0	0	0	0	0	0	4	0	0	0	2	0	0	2	0	0	0	0	0	0
1127	821	416	300	1254	495	651	277	332	102	168	208	775	621	507	293	530	120	146	284	466	311	264	46	52	26	13	4	49	22	52	27	31	6	12	4	329	617	442	243	838	451	486	437	483	83	141	82	2	0
0	0	0	0	0	0	0	0	0	0	0	0	4	2	0	111	1	0	0	0	0	0	0	0	0	0	0	0	0	0	0	0	0	0	0	0	7	2	4	2	6	2	6	2	10	0	2	0	0	0
0	2	0	0	0	0	4	0	0	0	0	2	301	360	291	130	313	68	150	225	287	187	163	92	0	0	0	0	0	2	2	0	0	2	0	0	472	612	618	481	725	596	699	611	609	247	339	133	0	0
0	0	0	0	0	0	0	0	0	0	0	0	47	40	84	66	56	85	84	60	58	124	73	82	0	0	0	0	0	2	0	0	0	0	0	0	0	0	0	0	0	0	0	0	0	0	0	0	0	0
267	350	408	447	345	416	340	713	423	463	389	339	86	0	2	0	0	0	0	0	0	0	0	0	36	35	11	32	51	26	43	37	42	26	25	18	70	46	66	0	0	63	40	42	0	76	50	75	28	1
0	0	0	0	0	0	0	0	0	0	0	0	0	0	0	0	0	0	2	0	0	0	0	0	0	0	0	0	0	0	0	2	0	0	0	0	0	0	0	0	0	0	0	0	0	0	0	0	0	0
0	0	0	4	0	2	4	0	0	0	0	0	2	6	8	8	4	4	11	4	0	0	2	0	3	2	2	2	9	4	10	2	4	4	0	4	0	2	0	0	0	0	0	0	2	0	0	0	0	0
0	0	0	0	0	0	0	0	0	0	0	0	0	0	0	0	0	0	0	2	0	0	0	0	0	0	0	0	1	0	0	0	0	0	0	0	0	0	0	0	0	0	0	0	0	0	0	0	0	0
0	0	0	0	2	0	2	0	0	0	0	0	2	2	0	0	0	0	0	0	0	0	0	0	0	0	0	0	0	0	0	0	0	0	0	0	0	0	0	0	0	0	0	0	0	0	0	0	0	0
0	6	0	2	0	0	0	0	0	0	0	0	0	0	0	0	0	0	0	0	0	0	0	0	15	0	2	0	0	0	0	2	0	0	0	0	2	0	2	0	0	0	0	0	0	2	0	0	0	0
0	2	0	0	0	0	0	0	0	0	2	0	2	0	0	0	1	0	0	2	0	0	4	0	1	0	0	0	1	0	0	2	0	0	0	0	0	2	2	0	6	4	2	0	0	0	0	0	0	0
0	0	0	0	0	0	0	0	0	0	0	0	0	0	0	0	0	0	2	0	0	0	0	0	0	0	0	0	0	0	0	0	0	0	0	0	0	0	0	0	0	0	0	0	0	0	0	0	0	0
6	4	4	2	0	0	4	0	4	2	10	4	6	0	0	10	4	0	0	0	9	8	4	2	9	4	0	4	1	4	4	0	4	3	4	0	9	20	16	11	16	16	11	6	10	6	11	2	8	3
0	0	0	0	0	0	0	0	0	0	0	0	2	0	0	0	1	0	0	2	0	0	0	0	0	0	0	0	0	0	0	0	0	0	0	0	0	0	0	0	0	0	0	0	0	0	0	0	0	0
0	0	0	0	0	0	0	0	0	0	0	0	0	0	0	0	0	0	0	0	0	0	0	0	0	0	0	0	0	0	0	0	0	0	0	0	0	0	0	0	0	0	0	0	0	0	0	0	0	0
0	2	0	0	0	0	2	0	0	0	0	0	0	0	0	0	0	0	0	0	0	0	0	0	0	0	0	0	0	0	0	0	0	0	0	0	0	0	0	0	0	0	0	0	0	0	0	0	0	0
0	0	0	0	0	0	0	0	0	0	0	0	0	0	0	2	0	0	0	0	0	0	0	0	0	0	0	0	0	0	0	0	0	0	0	0	0	0	0	0	0	0	0	0	0	0	0	0	0	0
0	0	0	0	0	0	0	0	0	0	0	0	0	0	0	0	0	0	0	0	0	0	0	0	0	0	0	0	0	0	0	0	0	0	0	0	0	0	0	0	2	0	0	0	0	0	0	0	0	0
2	4	0	0	14	4	0	5	4	0	10	0	2912	2353	1602	1517	2386	668	863	1337	1988	1481	1662	791	5	0	2	4	3	8	0	12	4	4	4	6	679	804	646	612	932	648	713	542	702	542	764	460	2341	3429
0	0	0	0	0	0	0	0	0	0	0	0	0	0	0	0	0	0	0	0	0	0	0	0	5	0	0	0	0	0	0	0	0	0	0	0	0	0	0	0	0	0	0	0	0	0	0	0	0	0
0	0	0	0	0	0	0	0	0	0	0	0	0	0	0	2	0	0	0	0	0	0	0	0	0	0	0	0	0	0	0	0	0	0	0	0	0	0	0	0	0	0	0	0	0	0	0	0	0	0
0	0	0	0	0	0	0	0	0	0	0	0	0	0	0	0	0	0	0	0	4	0	0	0	0	0	0	0	0	0	0	0	0	0	0	0	0	0	0	0	0	0	0	0	0	0	0	0	0	0
0	0	2	0	0	0	0	0	0	0	0	0	0	0	0	0	0	0	0	0	0	0	0	0	0	0	0	0	0	0	6	0	0	0	0	0	0	0	0	0	0	0	0	0	0	0	0	0	0	0
0	0	0	4	0	0	0	0	0	0	0	0	0	0	0	0	0	0	0	0	0	0	0	0	0	0	0	0	0	0	0	0	0	0	0	0	0	0	0	0	0	0	0	66	0	0	0	0	0	0
0	0	0	0	0	0	0	0	0	0	0	0	0	0	0	0	0	0	0	14	0	0	0	0	0	0	0	0	0	0	0	0	0	0	0	0	0	0	0	0	0	0	0	0	0	0	0	0	0	0
0	0	0	0	0	0	0	0	0	0	0	0	0	0	0	0	0	0	0	0	0	0	0	0	0	0	0	0	0	0	0	0	0	0	0	0	0	0	0	9	0	0	0	0	0	0	0	0	22	3
0	0	0	0	0	0	0	0	0	0	0	0	0	0	0	0	0	0	2	0	0	0	0	0	0	0	0	0	0	0	0	0	0	0	0	0	0	2	0	0	0	0	2	0	0	0	0	0	0	0
0	0	0	0	0	0	0	0	0	0	0	0	0	4	0	0	0	0	6	0	13	8	6	0	0	0	0	0	0	0	0	0	0	0	0	0	0	0	0	0	0	0	0	0	0	0	0	0	0	0
0	0	0	0	0	0	0	0	0	0	0	0	0	0	0	0	0	0	0	0	0	0	0	0	0	0	0	0	0	0	0	0	0	0	0	0	0	0	0	0	0	0	0	0	0	0	0	0	0	0
9	4	2	0	0	0	8	3	2	0	0	2	0	0	0	0	0	0	0	0	0	0	2	2	0	0	0	0	0	0	0	0	0	0	0	0	0	0	0	0	0	0	0	0	0	0	0	0	0	0
0	0	0	0	0	0	0	0	0	0	2	0	0	0	0	0	0	0	0	0	0	0	0	0	0	0	0	0	0	0	0	0	0	0	0	0	0	0	0	0	0	0	0	0	0	0	0	0	0	0
0	0	0	0	0	0	0	0	0	0	0	0	0	2	0	0	0	0	0	0	0	0	0	0	0	0	0	0	0	0	0	0	0	0	0	0	0	0	0	0	0	0	0	0	0	0	0	0	0	0
0	0	0	0	0	0	0	0	0	0	0	0	2	4	0	0	4	2	0	0	0	2	0	0	1	0	0	0	0	0	0	0	0	4	2	2	0	0	0	0	0	0	0	0	0	0	0	0	0	0
4	4	0	0	2	0	0	3	2	2	2	0	0	0	0	2	0	0	0	0	0	0	0	0	0	0	0	0	0	0	0	0	0	0	0	0	0	0	0	0	0	0	0	0	0	0	0	0	2	0
0	0	0	0	0	0	2	0	0	0	0	0	0	0	0	0	0	0	0	0	0	0	0	0	0	0	0	0	0	0	0	0	0	0	0	0	0	0	0	0	0	0	0	0	0	0	0	0	0	0
0	0	0	0	0	0	0	0	0	0	0	0	0	0	0	0	0	0	0	0	0	0	0	0	0	0	0	0	0	0	0	0	0	0	0	0	0	0	0	0	0	0	0	0	0	0	2	0	0	0
0	0	0	0	0	0	2	0	0	2	0	0	0	0	0	0	0	0	0	0	0	4	0	0	0	0	0	2	0	2	0	0	0	0	0	0	0	0	0	0	0	0	0	0	0	0	0	0	0	0
4	6	2	13	2	0	8	12	4	16	5	7	0	0	0	0	1	0	0	0	0	0	0	0	1	0	0	0	0	0	0	0	0	0	0	2	2	2	6	0	2	2	0	0	2	0	4	0	0	0
276	234	193	120	257	238	209	98	132	105	176	158	370	442	342	282	430	179	93	279	346	297	365	135	85	63	54	34	108	50	78	371	57	72	40	58	231	270	310	327	465	361	206	384	412	252	352	300	136	159
39	79	60	35	52	72	51	28	19	18	36	47	66	38	35	35	31	9	13	14	25	37	27	16	0	2	0	6	2	2	2	2	0	0	0	2	67	108	117	101	65	75	82	82	73	85	72	66	61	52
2	0	2	2	2	2	2	0	7	0	0	0	0	0	0	0	0	0	0	0	0	0	0	0	0	0	0	0	0	0	0	0	0	0	0	0	0	0	0	0	0	0	0	0	0	0	0	0	0	0
0	0	0	0	0	0	0	0	0	0	0	0	0	0	0	0	0	0	0	0	0	0	0	0	9	0	4	0	0	2	0	0	2	0	0	0	0	0	0	0	0	0	0	0	6	0	0	2	0	0
0	0	0	0	0	0	0	0	0	0	0	0	2	0	0	0	0	0	0	0	0	0	0	0	0	0	0	0	0	0	4	0	0	0	0	0	0	0	0	0	0	0	0	0	0	0	0	0	0	0
6	2	0	0	11	4	4	1	2	0	0	0	0	0	0	0	0	0	0	0	0	0	0	0	0	0	0	0	0	0	0	0	0	0	0	0	0	0	0	0	0	0	0	0	0	0	0	0	0	0
1623	92	1051	756	1414	1348	1688	706	1122	67	70	1203	407	393	280	288	44	161	53	270	263	282	60	121	1503	1764	915	896	1434	1310	1394	0	1405	1012	908	1126	511	590	479	556	609	731	623	602	656	63	134	509	428	77
103	513	338	131	58	135	668	96	21	208	519	0	1367	781	46	693	464	274	380	541	210	633	786	4	69	22	27	44	57	57	2	0	59	66	51	12	338	152	38	401	395	365	2	353	314	204	425	68	140	456
0	0	0	0	0	0	0	0	0	0	0	0	0	0	0	0	0	0	0	2	0	0	0	0	0	0	0	0	0	0	0	0	0	0	0	0	0	0	0	0	0	0	0	0	0	0	0	0	0	0
0	0	0	0	0	0	0	0	0	0	0	0	0	0	0	0	0	0	0	0	0	0	0	0	0	0	0	0	0	0	0	0	0	0	0	0	0	0	0	0	0	0	0	0	0	0	0	0	2	1
25	40	21	13	30	32	29	1	21	24	38	11	12	4	6	12	17	2	0	4	4	8	2	0	1	0	0	0	0	0	0	0	0	0	0	0	0	0	0	0	0	0	0	0	0	0	0	0	0	0
0	2	0	0	0	0	0	0	0	0	0	0	0	0	0	0	0	0	64	0	0	0	0	0	1	0	0	2	0	0	0	0	0	0	2	0	0	0	0	0	0	0	0	0	0	0	0	0	0	0
101	86	55	55	85	74	72	0	40	59	83	94	0	0	0	2	0	0	0	2	0	0	0	0	0	0	0	0	0	0	0	0	0	0	0	0	0	0	2	0	0	4	0	0	0	0	0	0	6	30
0	0	0	0	0	0	0	38	0	0	0	0	0	0	0	0	0	0	0	0	0	0	0	0	0	0	0	0	0	0	0	0	0	0	0	0	0	0	0	0	0	0	0	0	0	0	0	0	0	0
0	0	0	0	0	0	0	0	0	0	0	0	0	0	0	0	0	0	0	0	0	2	0	0	0	0	0	0	0	0	0	0	0	0	0	0	0	0	0	0	0	0	0	0	0	0	0	0	0	0
0	0	0	0	0	0	0	0	0	0	0	0	0	0	0	0	0	0	0	0	0	0	0	0	0	0	0	2	0	0	0	0	0	0	0	0	0	0	0	0	0	0	0	0	0	0	0	0	0	0
0	0	0	0	0	0	4	0	0	0	0	0	0	0	0	0	0	0	0	0	0	0	0	0	0	0	0	0	0	0	2	0	0	0	0	0	0	0	0	0	0	0	0	0	0	0	0	0	0	0
0	4	0	0	0	0	0	1	0	0	0	0	157	81	71	76	97	54	59	63	58	83	71	38	526	458	351	298	491	343	410	378	478	535	392	311	2	0	0	0	0	0	0	2	0	0	0	0	256	813
0	0	0	0	0	0	0	0	0	0	0	0	0	0	0	0	0	0	2	0	0	0	0	0	0	0	0	0	1	0	0	0	0	0	0	0	0	0	0	0	0	0	0	0	0	0	0	0	0	0
0	0	0	0	0	0	0	0	0	0	0	0	12	2	0	2	8	2	0	2	4	6	2	0	0	0	0	0	0	0	0	0	0	0	0	0	0	0	0	0	0	0	0	0	0	0	0	0	0	0
0	0	0	0	0	0	0	0	0	0	0	0	77	51	62	30	64	21	28	38	31	43	38	2	192	112	61	57	184	99	49	0	184	66	53	56	42	73	68	49	87	61	33	37	87	29	59	41	0	0
0	0	2	2	0	0	0	0	0	0	0	0	0	0	0	0	0	0	0	0	0	0	0	0	0	0	0	0	0	2	0	0	0	0	0	0	4	0	0	0	2	0	0	0	0	0	0	0	0	0
0	0	0	0	0	0	0	0	0	0	0	0	0	0	0	0	1	0	0	0	0	0	0	0	0	0	0	0	0	0	0	2	0	0	4	0	0	0	0	2	0	0	8	0	4	0	0	0	8	3
880	1038	1093	1414	973	1201	1008	1326	1544	1307	1157	1156	0	0	0	0	2	0	11	0	0	0	0	2	0	0	0	0	0	0	0	0	0	0	0	0	130	115	180	167	152	170	154	153	142	202	279	245	0	6
292	335	316	359	205	310	375	304	469	417	415	263	176	330	400	555	488	397	719	354	385	307	468	493	108	90	52	68	110	103	95	102	89	164	77	94	2409	1717	2068	1960	1612	1899	1876	1998	1779	2274	3317	2273	1290	382
0	0	0	0	0	0	0	38	0	0	0	0	2	0	0	0	0	0	0	0	0	0	0	0	0	0	0	0	0	0	0	0	0	0	0	0	0	0	0	0	0	0	0	0	0	0	0	0	0	0
0	2	0	0	0	0	0	0	0	0	0	0	239	256	322	284	285	345	445	296	308	334	293	414	1	0	0	0	0	0	2	0	0	0	0	0	345	332	312	325	201	346	212	280	219	454	291	378	97	38
94	131	150	193	134	191	128	242	233	205	155	151	4	6	6	2	1	2	4	4	6	0	6	0	0	0	0	0	7	2	0	0	2	0	0	0	404	256	364	336	247	350	273	304	278	434	324	383	150	129
0	0	0	0	0	0	0	0	0	0	0	0	0	0	0	0	0	0	0	0	0	0	0	2	0	0	0	0	0	0	0	0	0	0	0	0	0	0	0	0	0	0	0	0	0	0	0	0	0	0
0	0	0	0	0	0	0	1	2	0	0	0	501	651	734	763	639	907	874	786	677	766	690	1019	42	66	84	55	56	130	58	69	65	60	68	58	84	64	93	58	56	94	67	64	64	94	81	94	0	0
1817	1814	2206	2639	1611	2248	1897	3217	2774	2507	1964	2131	66	83	64	76	98	125	99	84	61	72	98	80	5	2	4	6	7	11	0	0	6	0	0	0	86	0	56	0	0	0	0	0	0	0	0	0	7493	3621
0	2	0	0	0	0	0	0	0	0	0	0	193	292	324	365	298	397	361	313	303	399	311	429	13	8	15	21	27	15	19	16	8	10	27	20	0	0	0	0	0	0	0	0	0	0	0	0	0	0
0	0	0	0	0	0	0	0	0	0	0	0	0	0	0	0	0	0	0	0	0	0	0	0	0	0	0	0	0	0	0	0	0	2	0	0	0	0	0	0	0	0	0	0	0	0	0	0	0	0
0	0	0	2	0	0	0	0	0	0	0	0	0	0	0	0	0	0	0	0	0	0	0	0	0	0	0	0	0	0	0	0	0	0	0	0	0	0	0	0	0	0	0	0	0	0	0	0	0	0
0	2	7	2	0	0	0	0	0	2	2	0	239	292	269	317	274	409	330	308	267	359	289	487	3	0	2	2	3	2	4	0	2	4	0	0	2748	1870	2076	2353	1813	2293	1831	2076	1976	2880	2131	2443	1135	661
0	0	0	2	0	0	0	3	0	0	5	2	0	2	8	2	2	9	8	0	2	0	2	4	0	0	0	0	0	0	0	0	0	0	0	0	0	0	0	0	0	0	0	0	0	0	0	0	0	28
297	273	324	478	281	329	255	578	500	408	378	388	38	61	0	30	55	61	0	50	36	64	58	92	27	39	63	32	35	61	54	52	29	20	42	35	731	566	683	668	454	586	515	713	499	867	610	635	1111	649
0	4	2	0	4	4	10	3	0	0	10	7	2804	3745	3755	4422	3336	5407	5286	4297	3667	5058	4416	6408	407	343	539	444	377	537	373	457	412	320	420	425	1540	1093	1267	1434	976	1364	1064	1184	1137	1781	1205	1454	2	3
0	0	0	0	0	0	0	0	0	2	0	0	0	2	0	0	0	0	0	0	2	2	0	0	0	0	0	0	1	0	0	0	0	2	0	0	0	0	0	0	0	0	0	2	0	0	0	0	971	501
0	0	0	0	0	0	0	0	0	0	0	0	0	0	0	0	0	0	0	0	0	0	0	0	0	0	0	0	0	0	0	0	0	0	0	0	0	0	0	2	0	0	0	0	0	0	0	0	0	0
0	0	0	0	0	0	0	0	0	0	0	0	19	34	28	28	29	40	44	46	33	33	40	55	9	28	50	14	31	44	69	27	21	20	23	20	0	0	0	0	0	0	0	0	0	0	0	0	0	0
320	346	471	547	366	502	321	614	556	606	363	426	114	0	0	0	0	231	0	216	0	220	0	235	0	0	0	0	0	2	0	0	0	0	0	0	0	129	0	122	0	0	103	0	0	0	0	0	0	0
198	141	263	236	179	247	215	391	342	316	228	275	290	397	416	423	360	652	529	412	400	382	343	446	29	26	36	44	33	39	43	27	31	32	32	37	1584	1070	1167	1217	1025	1230	1118	1229	1011	1635	1144	1443	1410	846
1438	1492	1868	2002	1344	1858	1588	2860	2143	1960	1510	1590	1001	956	1137	1094	1113	1635	1512	1172	1098	1176	1149	1477	145	147	205	168	110	134	150	119	122	129	130	163	3818	2996	3104	3677	2544	3551	2804	3225	3003	4227	1741	3891	4148	1821
0	0	82	0	0	0	0	0	0	0	0	0	0	0	0	0	0	0	0	0	0	0	2	0	3	0	0	0	0	2	0	0	0	0	0	0	0	0	0	0	0	0	0	0	18	0	0	0	0	0
0	0	0	0	0	0	0	0	0	0	0	0	273	589	398	495	383	749	664	619	344	421	372	225	1186	1392	1947	1780	1602	2570	1625	1877	1602	1437	1661	1580	0	0	0	0	0	0	0	0	0	0	0	0	46	33
29	12	99	20	8	18	22	26	43	24	25	40	68	34	20	78	34	59	31	43	56	66	35	89	9	17	20	14	11	17	10	13	10	16	6	27	93	122	14	64	59	80	109	51	105	69	79	80	13	1
205	208	154	322	229	331	240	260	303	341	303	272	435	521	569	604	555	805	808	614	543	635	562	827	48	59	68	25	27	61	26	46	35	38	42	31	911	753	930	978	682	857	692	835	753	1002	809	942	4	5
4	2	4	0	2	0	49	1	9	0	0	0	0	4	6	14	0	2	0	0	0	2	2	0	0	0	0	0	0	2	0	0	0	0	0	0	0	0	0	0	0	0	0	0	0	0	0	0	0	0
29	51	62	62	54	77	62	77	98	67	67	75	60	72	77	92	56	132	135	63	86	78	85	123	34	11	9	44	3	41	28	29	6	50	79	10	219	32	243	45	64	18	127	48	166	36	125	178	73	65
0	0	0	0	0	0	0	0	0	0	0	0	0	0	0	0	0	0	0	0	0	2	0	0	0	8	15	10	1	11	13	0	12	0	0	16	0	76	0	0	67	114	0	51	0	121	0	0	0	0
0	2	0	0	0	0	0	0	0	0	0	0	0	0	0	0	0	0	0	0	0	0	0	0	25	37	47	14	35	46	26	27	29	0	0	25	0	55	0	128	0	51	0	91	0	65	0	0	67	43
2	8	4	2	0	2	20	1	2	18	28	2	2	0	2	2	2	9	4	2	2	2	4	4	5	33	43	14	19	8	8	21	16	24	6	37	0	0	0	2	0	0	0	0	0	0	0	0	0	3
0	0	0	4	0	2	0	1	2	2	2	0	0	0	0	0	0	0	0	0	0	0	0	0	0	0	0	0	0	0	2	0	0	0	0	0	0	0	0	0	0	4	0	2	0	0	0	0	0	0
18	27	26	20	21	23	18	33	26	32	20	18	4	0	2	8	1	4	2	7	0	6	2	7	0	8	2	4	0	4	0	6	2	2	4	10	56	60	62	65	52	51	44	37	64	65	59	68	116	119
4	0	0	0	0	0	0	0	0	0	0	4	0	0	0	0	0	0	0	0	0	0	0	0	0	0	0	0	0	0	0	0	0	0	0	0	0	0	0	0	0	0	0	0	0	0	0	0	0	0
0	0	0	0	0	0	0	0	0	0	2	0	0	2	2	0	4	11	0	4	2	2	2	19	0	0	0	0	0	0	0	0	0	0	0	0	0	0	0	0	0	0	0	0	0	0	0	0	0	0
230	221	249	316	177	299	211	404	305	311	288	241	96	147	180	177	140	205	161	177	172	182	152	186	250	317	468	416	277	396	330	407	357	308	347	439	278	196	255	239	184	258	203	246	211	344	240	279	221	139
20	8	12	15	7	9	10	15	24	13	10	7	2	2	0	8	13	1279	2	9	2	2	11	1572	166	207	267	202	249	412	317	239	199	160	238	196	14	23	0	4	4	12	15	6	4	2	6	9	8	0
1485	1537	1848	2008	1233	1760	1594	2603	2348	2158	1778	1787	99	117	120	150	110	165	152	131	101	99	116	123	0	0	0	2	1	0	6	0	0	2	2	0	315	256	338	370	235	324	239	317	280	400	257	380	213	99
0	0	0	0	0	0	0	0	0	0	0	0	0	0	0	2	0	0	0	0	0	0	0	4	0	0	0	0	0	0	0	0	0	0	0	0	0	0	0	0	0	0	0	0	0	0	0	0	0	0
0	0	0	0	0	0	0	0	0	0	0	0	2	0	0	0	0	0	0	0	0	0	0	0	0	0	0	0	0	0	0	0	0	0	0	0	0	0	0	0	0	0	0	0	0	0	0	0	0	0
654	817	980	1089	770	913	830	1504	1175	1145	900	744	17	34	37	57	32	49	48	43	33	31	38	31	0	0	0	0	1	0	0	0	0	0	0	2	315	208	263	257	229	264	244	284	249	405	279	337	270	151
2	0	0	0	0	0	0	1	0	0	0	0	0	0	0	0	0	0	0	0	0	0	0	0	0	0	0	0	0	0	0	0	0	0	0	0	0	0	0	0	0	0	0	0	0	0	0	0	0	0
0	0	0	0	0	0	0	0	0	0	0	0	0	0	0	0	0	0	0	0	0	0	0	0	0	0	0	0	0	4	4	6	0	0	0	0	0	0	0	0	0	0	0	0	0	0	0	0	0	0
0	2	0	4	0	0	4	0	0	0	0	4	0	0	4	0	1	2	2	2	0	0	0	0	0	0	0	0	0	0	0	0	0	0	0	0	0	0	0	0	0	0	0	0	0	0	0	0	0	0
0	0	0	2	0	0	0	0	0	2	0	0	0	0	0	0	0	0	0	0	0	0	2	0	0	0	0	0	0	0	0	0	0	0	0	0	0	2	0	0	0	0	0	0	0	0	0	0	2	0
3424	3528	4348	5576	3178	4331	3856	3401	5270	5031	4218	4231	0	2	2	0	1	0	11	2	2	2	0	2	56	50	98	87	64	127	80	96	57	46	94	71	0	0	2	2	2	4	4	4	2	2	6	4	0	1
802	911	1175	1229	848	1091	990	1345	1356	1316	996	976	0	0	0	0	0	2	0	2	0	0	2	2	720	867	1151	1033	998	1457	1118	1161	933	790	998	919	0	2	0	2	0	2	0	0	0	0	0	0	0	3
48	51	84	64	59	77	80	73	86	89	49	87	58	91	160	152	125	132	148	131	144	105	132	191	506	590	866	662	544	983	660	806	658	595	740	659	918	561	800	729	542	709	629	762	666	878	734	942	0	5
6	4	7	22	7	21	8	17	12	16	12	9	60	44	55	30	43	61	70	55	33	49	62	72	0	2	0	0	0	0	0	0	0	0	0	0	203	80	141	131	95	147	91	97	97	195	92	172	0	0
0	0	0	0	0	2	0	0	0	0	0	0	0	0	0	0	0	0	0	0	0	0	0	0	0	0	0	0	0	0	0	0	0	0	0	0	0	0	0	0	0	0	0	0	0	0	0	0	0	0
4	0	0	2	2	2	4	0	0	0	0	14	0	0	0	0	0	0	0	0	0	0	0	0	0	0	0	0	0	0	0	0	0	0	0	0	0	2	0	0	0	0	0	0	0	0	0	0	0	0
0	0	4	0	0	7	4	0	0	0	0	2	21	6	13	4	19	23	22	4	9	18	11	7	0	4	0	0	0	0	0	4	0	2	0	0	0	2	0	0	0	0	0	0	0	0	0	0	0	0
4	0	0	2	0	2	2	1	2	0	2	7	2	2	0	0	4	14	4	0	6	0	2	2	0	0	0	0	0	0	0	0	0	0	0	0	0	0	0	0	0	0	0	0	0	0	0	0	0	0
0	0	0	0	0	0	0	0	0	0	0	0	0	0	0	0	0	0	0	0	0	0	0	2	48	103	130	117	143	302	145	157	186	186	163	125	0	0	0	0	0	0	0	0	0	0	0	0	0	0
0	0	0	0	0	0	0	0	0	0	0	0	0	0	0	0	0	0	0	0	0	0	0	0	0	0	0	0	0	0	0	0	0	0	2	0	0	0	0	0	0	0	0	0	0	0	0	0	0	0
0	0	0	0	0	0	0	0	0	0	0	0	0	0	0	0	0	0	0	0	0	0	0	0	467	385	580	506	523	652	584	621	431	379	450	621	0	0	0	0	0	2	0	2	0	0	0	0	0	0
0	0	0	0	0	2	2	0	0	0	0	0	0	0	0	0	0	0	0	0	0	0	0	0	0	0	0	0	0	0	0	0	0	0	0	0	0	0	0	0	0	2	2	0	0	0	0	0	0	1
0	0	0	0	4	0	2	0	0	2	0	2	0	0	0	0	0	0	0	0	0	0	0	0	0	0	0	0	0	0	0	0	0	0	0	0	0	0	0	0	0	0	0	0	0	0	0	0	0	0
0	0	0	0	0	0	0	0	0	0	0	0	0	0	0	0	0	0	0	0	0	0	0	0	0	0	0	0	0	0	0	0	0	0	0	0	0	0	0	0	0	0	0	0	0	0	0	0	0	0
802	374	1088	1608	1004	1362	996	1117	1628	1335	1188	1311	8	2	17	6	1	9	2	9	4	10	4	7	6934	8982	11768	10927	6540	8963	7847	9072	7591	10899	11514	11569	4975	4613	5120	5472	4390	5348	5188	4803	4671	5763	4911	5807	4	5
3057	4035	4084	4570	3180	4387	3832	4101	5236	5034	3849	3767	2	2	6	8	1	0	0	4	0	2	6	0	2851	3292	4383	3841	2906	4530	3802	3689	3269	3561	4089	4191	803	737	800	828	641	845	733	749	737	851	656	910	2	6
0	0	0	6	2	2	0	0	0	0	2	4	344	450	741	664	516	891	766	558	607	621	587	842	1564	2072	2671	2564	1500	2149	2031	2356	1909	1763	2131	2164	369	265	379	399	274	311	307	337	318	351	321	378	2	0
0	0	0	0	0	0	0	0	0	0	0	0	312	401	538	526	416	695	726	524	448	559	497	548	0	0	0	0	0	0	0	0	0	0	0	0	0	0	0	0	0	0	0	0	0	0	0	0	0	0
0	0	0	2	0	2	0	0	0	0	0	0	0	0	0	0	0	0	0	0	0	2	0	0	526	645	802	749	698	950	647	793	656	634	774	697	0	0	2	0	0	0	0	2	2	0	0	0	0	1
11	2	2	4	0	0	4	5	4	0	5	0	0	0	0	0	0	0	0	0	0	0	0	0	0	0	0	0	0	0	0	0	0	0	0	0	0	0	2	0	2	2	0	4	0	0	2	0	2	0
410	565	667	750	465	570	637	1184	739	912	578	552	94	170	155	148	127	228	183	189	147	209	215	373	223	332	585	427	263	304	191	266	249	431	562	546	656	941	701	749	503	640	611	457	668	704	623	695	1850	1719
269	301	370	369	259	395	263	679	421	387	311	317	0	0	0	10	0	7	19	7	15	10	11	12	0	0	0	0	0	2	2	0	2	0	0	0	44	41	40	42	48	71	44	37	44	78	39	68	765	373
16	17	29	35	37	37	39	87	33	37	57	52	2	0	0	2	0	0	0	2	2	0	0	2	0	0	0	0	0	0	0	0	0	0	0	0	63	30	34	29	18	45	26	37	22	38	26	20	0	0
0	0	0	0	0	0	0	0	0	0	0	0	0	0	0	0	0	0	0	0	0	0	0	0	0	0	0	0	0	0	0	0	0	0	0	0	0	2	4	0	0	0	0	2	0	0	0	0	0	0
2	2	9	4	0	7	2	0	7	2	2	2	157	305	284	326	256	380	380	288	299	367	300	235	1	0	0	0	3	4	6	6	6	4	4	4	1205	413	1084	1077	678	908	782	953	861	1337	1011	1197	3462	912
161	105	125	129	96	121	116	282	163	124	197	170	64	70	57	72	37	89	70	87	52	76	51	97	5	4	4	6	1	6	2	0	4	6	2	2	341	272	302	363	227	289	219	226	259	367	299	353	995	483
0	0	0	0	0	0	0	0	0	0	0	0	8	12	0	6	8	11	4	7	0	0	15	16	0	0	0	0	0	0	0	0	0	0	0	0	0	0	0	0	0	0	0	0	0	0	0	0	0	0
0	0	0	0	0	0	0	0	0	0	0	0	1587	2003	2205	2467	2187	3090	3149	2658	2421	2722	2412	3618	644	803	1069	809	851	1318	873	890	838	764	899	787	0	0	0	0	0	0	0	0	0	0	0	0	0	0
0	0	0	0	0	0	0	0	0	0	0	0	0	0	0	0	0	0	0	0	0	0	0	0	250	200	356	262	194	363	286	281	188	216	334	240	0	0	0	0	0	0	0	0	0	0	0	0	0	0
11	12	0	0	17	0	6	8	0	8	0	7	0	0	0	0	0	0	0	0	0	0	0	0	0	0	0	0	0	0	0	2	0	0	0	0	42	0	4	16	5	26	0	11	0	0	0	0	25	0
0	0	0	0	0	0	0	0	0	0	0	0	0	0	0	0	0	0	0	0	0	0	0	0	0	0	0	0	0	0	0	0	0	0	0	0	0	0	0	0	46	0	0	0	34	0	0	0	0	0
0	0	0	0	0	0	0	0	0	0	0	0	0	0	0	0	0	0	0	0	0	0	0	0	0	0	0	0	1	0	0	0	0	4	0	0	0	0	0	0	0	0	0	0	0	0	0	0	0	0
0	0	0	0	0	0	0	0	0	0	0	0	0	0	0	0	0	0	0	0	0	0	0	0	0	0	0	0	0	0	0	0	0	0	0	0	0	9	0	0	0	4	0	0	0	0	0	6	0	0
2	0	4	0	4	0	0	5	0	0	0	0	0	0	0	0	0	0	0	0	0	0	0	0	0	2	4	4	0	0	2	2	0	0	4	2	2	0	4	2	8	0	4	0	4	8	2	0	0	0
0	0	0	0	0	0	0	0	2	0	0	0	0	0	0	0	0	0	0	0	0	0	0	0	0	0	0	0	0	0	0	0	0	0	0	0	0	0	0	0	0	0	0	0	0	0	0	0	0	0
0	0	0	0	0	0	0	0	0	0	0	0	0	0	0	0	0	0	0	0	0	0	0	0	0	0	0	0	0	0	0	0	0	0	0	0	0	0	2	0	0	0	0	0	0	0	2	0	0	0
0	0	0	2	0	0	0	0	0	0	0	0	0	0	0	0	0	0	0	0	0	0	0	0	0	0	0	0	0	0	0	0	0	0	0	0	0	0	0	0	0	0	0	0	0	0	0	0	0	0
64	96	82	120	70	95	80	94	62	119	98	90	0	0	0	0	0	0	2	0	0	2	0	0	0	0	0	0	0	0	0	0	2	0	0	0	0	0	0	51	0	0	0	0	0	0	0	0	132	134
0	0	0	0	0	0	0	0	0	0	0	0	0	0	0	0	0	0	0	0	0	0	0	0	0	2	0	0	0	2	2	0	0	2	0	2	0	0	0	0	0	0	0	0	0	0	0	0	0	0
0	0	2	2	0	2	0	0	0	0	0	0	0	0	0	6	0	0	4	0	0	6	0	4	2152	2618	3935	3500	1954	3306	2372	3444	2604	2702	3337	3086	0	0	2	2	2	4	0	2	2	0	0	0	0	1
0	0	2	0	0	0	0	0	0	0	0	0	0	4	0	4	4	0	0	2	9	0	2	0	0	0	0	0	0	0	0	0	0	0	0	0	0	0	0	0	0	0	0	0	0	0	0	0	4	0
0	0	0	0	0	0	0	0	0	0	0	0	0	0	0	0	0	0	2	0	0	0	0	0	0	0	0	0	0	0	0	0	0	0	0	0	0	0	0	0	0	0	0	0	0	0	0	0	0	0
0	0	0	0	0	0	0	0	0	0	0	2	0	0	0	0	0	0	0	0	0	0	0	0	0	0	0	0	0	0	0	0	0	0	0	0	0	0	0	0	0	0	0	0	0	0	0	0	0	0
0	0	0	0	0	0	0	0	0	0	0	0	0	0	0	0	1	0	0	0	0	0	0	0	0	0	0	0	0	0	0	0	0	0	0	0	0	0	0	0	0	0	0	0	0	0	0	0	0	0
0	0	0	0	0	0	0	0	0	0	0	0	0	0	0	0	0	0	0	0	0	0	0	0	0	0	0	0	0	0	0	0	0	0	0	0	0	0	0	0	0	0	0	0	0	0	0	0	0	0
0	0	0	0	0	0	0	0	0	0	0	0	0	0	0	0	0	0	0	0	0	0	0	0	0	0	0	0	0	0	0	0	0	0	0	0	0	0	0	0	0	0	0	0	0	0	0	0	0	0
0	4	2	0	4	9	10	5	2	8	2	4	0	0	0	0	0	0	0	0	0	0	0	0	0	0	0	0	0	0	0	0	0	0	0	0	0	0	0	0	0	0	0	0	0	0	0	0	0	0
2	0	0	0	0	0	0	0	2	0	0	4	4	2	0	0	0	0	0	0	0	0	0	0	0	0	0	0	0	0	0	0	0	0	0	0	0	0	6	0	2	0	0	2	0	2	0	2	0	0
0	0	0	0	2	0	0	0	0	0	0	0	0	0	0	0	0	0	0	0	0	0	0	0	0	0	0	0	0	0	0	0	0	0	0	0	0	0	0	0	0	0	0	0	0	0	0	0	0	0
0	0	0	0	0	0	0	0	0	0	0	0	2	0	0	0	0	0	0	0	0	0	0	0	0	0	0	0	0	0	0	0	0	0	0	0	0	0	0	0	0	0	0	0	0	0	0	0	0	0
0	0	0	2	0	0	0	0	0	0	0	0	0	0	0	0	0	0	0	0	0	6	0	0	0	0	0	0	0	0	0	0	0	0	0	0	0	0	0	0	0	0	0	0	0	2	0	0	0	0
0	0	0	0	0	0	0	0	0	0	0	0	0	0	0	0	0	0	0	0	0	0	0	0	0	0	0	0	0	0	0	0	0	0	0	0	0	0	0	0	0	0	0	2	0	0	0	0	0	0
2	0	0	0	0	0	0	0	0	0	0	0	0	0	0	0	0	0	0	0	0	0	0	0	0	0	0	0	0	0	0	0	0	0	0	0	0	0	0	0	0	0	0	0	0	0	0	0	0	0
0	0	0	0	0	0	0	0	0	0	0	0	0	0	0	0	0	0	2	0	0	0	0	0	0	0	0	0	0	0	0	0	0	0	0	0	0	0	0	0	0	0	0	0	0	0	0	0	0	0
0	6	2	0	0	2	2	3	0	2	0	0	0	2	2	2	2	0	2	2	6	0	2	0	0	0	0	0	0	2	0	0	0	0	0	0	6	0	0	6	0	0	2	0	0	0	10	9	0	0
0	0	0	0	0	0	0	0	0	0	0	0	0	0	0	0	0	0	0	0	0	0	0	0	0	0	0	0	0	0	0	0	0	0	2	0	0	0	0	0	0	0	0	0	0	0	0	0	0	0
0	0	0	0	0	0	0	0	0	0	0	0	0	0	0	0	0	0	0	0	0	0	0	0	0	0	0	0	0	0	0	0	0	2	0	0	0	0	0	0	0	0	0	0	0	0	0	0	0	0
2	0	0	2	0	0	0	0	0	2	0	0	0	0	0	0	0	0	0	0	0	0	0	0	0	0	0	0	0	0	0	0	0	0	0	0	0	0	0	0	0	0	0	0	0	0	0	0	0	0
0	0	0	0	0	0	0	0	0	0	0	0	2	0	0	0	0	0	0	0	0	0	0	2	0	0	0	0	0	0	0	0	0	0	0	0	0	0	0	0	0	0	7	0	0	0	0	0	0	0
2	0	2	4	0	6	0	0	2	5	0	9	19	10	2	6	6	0	11	2	13	6	2	4	0	0	0	0	0	0	0	0	0	0	0	0	0	9	8	0	14	10	8	17	22	11	0	0	28	8
0	0	0	0	0	0	0	0	0	0	0	0	0	0	0	0	0	0	0	0	0	0	0	0	0	0	0	0	0	0	0	0	0	0	0	0	0	0	0	0	0	0	0	2	0	0	0	0	0	0
0	0	0	0	0	0	0	0	0	0	0	0	0	0	0	2	0	0	0	0	0	0	0	0	0	0	0	0	0	0	0	0	0	0	0	0	0	0	0	0	0	0	0	0	0	0	0	0	0	0
2	0	2	0	0	2	0	0	0	0	0	0	0	0	0	0	0	0	0	0	0	0	0	0	0	0	0	0	0	0	0	0	0	0	0	0	0	0	0	0	0	0	0	0	0	0	0	0	0	0
0	0	0	0	0	0	0	0	0	0	0	0	0	0	0	0	0	0	0	0	0	0	0	0	0	0	0	0	0	0	2	0	0	0	0	0	0	0	0	0	0	0	0	0	0	0	0	0	0	0
0	0	0	0	0	0	0	0	0	0	0	0	0	0	0	0	0	0	0	0	0	0	0	0	0	0	0	0	0	0	0	0	0	0	0	0	0	0	0	0	0	0	0	0	0	0	0	0	4	0
0	0	0	0	0	0	0	0	0	0	0	0	0	0	0	0	0	0	0	0	0	0	0	0	0	0	0	0	0	0	0	0	0	0	0	0	0	0	0	0	0	0	0	2	0	0	0	0	0	0
0	0	0	0	0	0	0	0	0	0	0	0	0	0	0	0	0	0	0	0	0	0	0	0	0	0	0	0	0	0	0	0	0	0	0	0	0	0	0	0	6	0	0	0	0	0	0	0	0	0
0	0	0	0	0	0	0	0	0	0	0	0	2	8	11	4	7	2	2	7	13	4	6	4	0	0	0	0	0	0	0	0	0	0	0	0	0	0	0	0	0	0	0	0	0	0	0	0	0	0
0	6	0	0	0	7	0	0	0	0	0	0	0	0	0	0	0	0	0	0	8	7	0	0	0	0	0	0	0	0	0	0	0	0	0	0	0	0	0	0	0	0	0	0	0	0	0	13	3	4
6	0	4	11	7	0	6	17	7	5	0	0	10	14	8	0	18	2	4	7	0	0	13	0	0	0	0	0	0	0	0	0	0	0	0	0	9	7	0	2	10	0	0	11	12	0	4	0	0	0
0	0	0	0	0	0	0	0	0	0	0	0	0	0	0	0	0	0	0	0	0	0	0	0	0	0	0	0	0	0	0	0	0	0	0	0	0	0	0	0	0	0	0	0	0	0	0	0	0	0
0	0	0	0	0	0	0	0	0	0	0	0	0	0	0	0	1	2	0	2	0	0	0	0	0	0	0	0	0	0	0	0	0	0	0	0	0	0	0	0	0	0	0	0	0	0	0	0	0	0
0	0	0	0	0	0	0	0	0	0	0	2	0	0	0	12	0	0	0	0	0	0	0	11	0	0	0	0	0	0	0	0	0	0	0	0	0	0	0	0	0	2	15	0	0	0	0	0	0	0
0	0	0	0	0	0	0	5	0	0	0	0	0	0	0	0	5	0	0	0	0	0	0	0	0	0	0	0	0	0	0	0	0	0	0	0	0	0	6	0	0	0	0	0	0	0	0	0	0	0
0	0	0	0	0	0	0	0	0	0	0	0	0	0	0	0	0	0	0	0	0	0	0	0	0	0	0	0	0	0	0	0	0	0	0	0	0	0	0	0	0	0	0	0	0	2	0	0	0	0
0	0	0	0	0	0	0	0	0	0	0	0	0	0	0	0	0	0	10	0	0	0	0	0	0	0	0	0	0	0	0	0	0	0	0	0	0	0	0	0	0	0	0	0	0	0	0	0	0	0
0	0	0	2	0	0	0	0	0	0	0	0	0	0	0	0	0	0	0	0	0	0	0	0	0	0	0	0	0	0	0	0	0	0	0	0	0	0	0	0	0	0	2	0	0	0	0	0	0	0
20	36	49	62	29	23	41	77	69	61	49	59	52	36	25	26	38	16	19	20	38	24	14	21	5	0	5	6	4	8	7	5	2	3	2	2	22	11	8	11	15	18	13	7	13	23	19	6	368	219
0	0	0	0	0	0	0	0	0	2	0	0	0	0	0	0	0	0	0	0	0	0	0	0	0	0	0	0	0	0	0	0	0	0	0	0	4	9	2	4	8	2	0	4	6	2	0	2	0	0
6	8	14	6	9	4	6	116	12	5	7	2	10	6	6	16	11	9	0	14	2	6	16	2	32	9	2	14	13	4	10	0	12	13	4	0	42	32	26	2	36	20	17	35	10	103	17	48	8	14
2	0	0	0	0	0	0	0	0	0	0	0	0	0	0	0	0	0	0	0	0	0	0	0	0	0	0	0	0	0	0	0	0	0	0	0	0	0	0	0	2	0	0	0	0	0	0	0	0	0
0	2	0	2	0	0	0	1	0	0	0	2	15	12	2	10	5	4	0	12	6	4	2	2	0	0	0	0	0	0	4	0	0	0	0	0	0	0	0	0	0	0	0	0	0	0	0	0	0	0
0	0	0	0	0	0	0	0	0	0	0	9	0	0	0	0	0	0	0	0	0	0	0	0	0	0	0	0	0	0	0	0	0	0	0	0	0	0	0	0	0	0	0	0	0	0	0	0	0	0
0	0	0	2	0	0	0	0	0	0	0	0	2	0	0	0	4	0	0	0	0	4	0	4	0	0	0	0	0	0	0	0	0	0	0	0	0	6	0	15	6	0	0	11	2	6	2	2	0	0
0	0	0	2	0	0	2	0	0	0	0	0	0	2	0	0	0	0	0	0	2	0	0	0	0	0	0	0	0	0	0	0	0	0	12	0	0	0	0	0	0	18	0	0	4	0	4	6	0	8
0	0	0	0	0	0	0	0	0	0	0	0	0	0	0	0	1	0	0	0	0	2	0	2	0	0	0	0	0	0	0	0	0	0	0	0	0	2	0	0	0	0	0	0	0	0	0	0	0	0
0	0	0	0	0	0	0	0	0	0	0	0	0	0	0	0	0	0	0	0	0	0	0	0	0	0	0	0	0	0	0	0	0	0	0	0	0	0	0	0	0	0	0	0	0	0	0	0	4	0
0	0	0	0	0	0	0	0	0	0	0	0	0	0	0	0	0	0	0	0	0	0	0	0	0	0	0	0	0	0	0	0	0	0	0	0	0	0	0	22	0	0	22	0	22	0	0	0	0	0
0	0	0	0	0	0	0	0	0	0	0	0	0	0	0	0	0	0	0	0	0	0	0	0	0	0	0	0	0	0	0	0	0	0	0	0	0	0	0	0	0	0	0	0	0	0	0	0	0	0
73	66	99	98	84	63	66	0	91	105	77	80	0	6	11	0	0	0	0	0	2	0	0	7	0	0	0	0	0	0	0	4	0	0	10	43	320	317	289	259	365	320	288	322	331	213	229	190	20	0
0	0	0	0	0	0	0	0	0	0	0	0	6	0	0	0	1	0	0	0	0	0	2	0	0	0	0	0	0	0	0	0	0	0	0	0	0	0	2	0	2	0	2	2	4	4	0	0	2	1
249	4229	423	481	264	4375	4222	4965	4875	4397	386	322	2	269	244	189	1	99	6	106	0	133	172	29	0	4	0	2	2861	8	6	27	4	4	0	23	413	314	409	338	233	330	347	328	329	481	273	406	0	0
0	0	0	0	0	0	0	0	0	0	0	0	0	0	0	0	0	0	0	0	0	0	2	0	0	0	0	0	0	0	0	0	0	0	0	0	21	9	30	18	0	16	20	0	30	20	22	32	0	0
36	0	4276	0	18	0	0	0	0	0	15	0	10	17	13	24	1	26	13	4	4	18	4	19	17	8	9	10	0	8	19	8	16	14	15	4	16	23	18	15	22	24	35	22	20	15	26	18	30	42
0	0	0	0	0	0	0	0	0	0	0	0	0	0	4	0	0	2	0	0	0	0	0	0	0	0	0	0	0	0	0	0	0	0	0	0	0	0	0	6	2	0	2	0	0	0	0	0	0	0
2	0	9	0	2	0	0	0	0	0	0	0	0	0	0	0	0	0	0	0	0	0	0	0	0	0	0	4	0	0	0	0	0	0	0	0	0	0	0	0	0	0	0	0	0	0	0	0	0	0
3885	0	0	4376	3858	0	0	0	0	0	4594	3861	5531	5732	6479	6178	5996	7232	6857	5775	6104	6293	6252	6425	2084	2138	2166	1943	0	2056	2085	2297	2015	2521	2801	2715	2093	2268	2840	2653	2390	2617	2626	2376	2565	2535	2460	2993	4260	3690
27	12	26	25	18	269	22	291	0	17	0	29	160	156	14	585	202	215	229	304	643	39	659	52	17	115	6	24	92	102	8	17	9	33	8	149	434	0	383	518	0	441	25	0	387	494	408	72	12	1753
3225	3940	3324	3120	2908	2968	3121	4041	2433	2732	2336	2486	6557	6531	5656	5137	5722	2954	3737	6963	5996	5247	6500	3167	1206	752	429	737	1080	1006	795	1089	1106	739	463	685	649	381	819	825	609	837	1053	460	717	683	817	790	2769	3827
0	0	0	0	2	0	0	1	0	2	0	0	12	4	0	6	7	2	0	7	11	10	13	2	0	0	0	0	0	0	0	0	0	0	0	0	0	0	0	0	0	4	0	0	0	0	0	2	2	0
0	2	0	0	0	0	0	0	0	0	0	0	0	2	2	0	0	0	0	0	0	0	0	0	13	162	38	12	7	24	28	138	35	6	4	6	0	0	0	0	0	0	0	0	0	2	0	0	0	0
0	0	0	0	0	0	0	0	0	0	0	0	17	17	86	179	46	16	0	48	31	8	20	26	0	0	0	0	0	0	0	0	0	0	0	0	0	0	4	2	0	0	2	0	2	2	2	0	8	1
0	0	0	0	0	0	0	0	0	0	0	0	0	0	0	0	0	0	0	0	0	0	0	0	1	0	0	0	0	0	0	0	0	0	0	0	0	0	0	0	0	0	0	0	0	0	0	0	0	0
0	0	2	2	2	0	0	0	0	0	0	0	0	0	0	0	0	0	0	0	0	0	0	0	0	0	0	0	0	0	0	0	0	0	0	0	0	0	0	0	0	0	0	0	0	0	0	0	0	0
0	0	0	0	0	0	0	0	0	0	0	0	84	57	64	78	85	101	53	97	74	95	87	65	0	0	0	0	0	0	0	0	0	0	0	0	0	0	0	0	0	0	0	0	0	0	0	0	0	0
0	0	0	0	0	0	0	0	0	0	0	0	0	0	0	0	0	0	0	0	0	0	0	0	0	0	0	0	0	0	0	0	0	0	0	0	0	0	0	0	0	0	0	0	0	0	0	0	4	8
0	2	2	0	0	2	0	0	0	0	0	0	2	2	0	2	0	0	0	0	0	0	0	0	0	0	0	0	0	0	0	0	0	0	0	0	0	0	2	0	0	0	0	0	0	0	0	0	2	0
0	0	0	0	2	7	0	0	0	0	0	0	0	2	0	0	0	0	0	0	0	0	2	0	0	0	0	0	0	0	0	0	0	0	0	0	0	0	0	0	0	0	0	0	0	0	0	0	0	0
0	0	0	0	0	0	0	0	0	0	0	0	1480	1824	2117	2210	1878	2769	2607	2041	2042	2585	2030	2802	2053	2460	3192	2974	2070	3015	2261	3084	2407	2870	3194	3171	0	0	0	0	0	0	0	0	0	0	0	0	248	176
27	27	16	0	18	25	10	3	7	0	15	23	0	17	28	0	2	0	0	0	0	0	4	24	31	17	9	8	27	8	15	0	19	18	27	0	25	36	0	42	56	59	40	0	0	0	59	0	4	15
0	0	0	0	7	0	0	0	0	0	0	0	0	6	4	0	5	0	0	7	6	0	0	2	0	0	0	0	0	0	0	0	0	0	0	0	0	0	2	0	0	0	0	0	0	0	0	0	0	0
0	0	0	0	0	0	0	0	0	0	0	0	0	0	4	0	0	0	0	0	0	0	0	0	0	0	0	0	0	0	0	0	0	0	0	0	0	0	0	0	0	0	0	0	0	0	0	0	0	0
0	2	0	0	0	0	0	1	0	0	0	0	2	6	0	4	1	0	0	4	2	0	0	4	0	0	0	0	0	0	0	0	0	0	0	0	0	0	0	0	0	0	0	0	0	0	0	0	0	6
0	0	0	0	0	0	0	0	0	0	0	0	0	0	0	0	0	0	0	0	0	0	0	0	0	0	0	0	0	0	0	0	0	0	0	0	0	0	0	0	0	0	0	0	0	0	0	0	0	0
0	0	0	0	0	0	0	0	0	0	0	0	2	0	0	4	0	0	0	0	4	0	0	0	0	0	0	0	0	0	0	0	0	0	0	0	0	0	0	0	0	0	0	0	0	0	0	0	0	0
0	0	0	0	0	0	0	0	0	0	0	0	0	0	0	2	1	0	0	0	0	0	0	0	0	0	0	0	0	0	0	0	0	0	0	0	0	0	0	0	0	0	0	0	0	0	0	0	0	0
0	0	0	0	0	0	0	0	0	0	0	0	0	2	0	0	0	0	0	0	0	0	0	0	0	0	0	0	0	0	0	0	0	0	0	0	0	0	0	0	2	0	0	0	0	0	0	0	0	0
0	0	2	0	2	0	4	0	0	0	0	2	4	4	0	2	10	0	6	4	4	12	6	4	1	0	0	0	0	0	0	0	0	0	0	0	0	0	0	0	0	0	0	0	0	0	0	0	0	0
0	0	0	0	0	0	0	0	0	0	0	0	2	0	0	0	0	0	0	4	0	0	0	0	0	0	0	0	0	0	0	0	2	0	0	0	2	0	0	0	0	2	0	0	2	0	0	0	0	0
0	0	0	0	0	0	0	0	0	0	0	0	0	0	0	0	1	0	0	0	0	0	0	0	0	0	0	0	0	0	0	0	0	0	0	0	0	0	0	0	0	0	0	0	0	0	0	0	0	0
0	0	0	0	0	0	0	0	0	0	0	0	0	0	0	2	0	0	0	0	0	0	0	0	0	0	0	0	0	0	0	0	0	0	0	0	0	0	0	0	0	0	2	0	0	0	0	0	0	0
0	0	0	0	0	0	0	0	2	0	0	0	0	0	0	0	0	0	0	0	0	0	0	0	0	0	0	0	0	0	0	0	0	0	0	0	0	0	0	0	0	0	0	0	0	0	0	0	0	0
0	0	0	0	0	0	0	0	0	0	0	0	0	0	0	0	1	0	0	0	0	0	0	4	0	0	0	0	0	0	0	0	0	0	0	0	0	0	0	0	0	0	0	0	0	0	0	0	0	3
0	2	0	0	0	0	0	0	0	0	0	0	0	2	0	0	0	0	0	0	0	0	0	2	0	0	0	0	0	0	0	0	0	0	0	0	0	0	0	2	0	0	0	0	0	0	0	0	0	0
0	0	0	0	0	0	0	1	0	0	0	0	0	0	2	0	0	0	0	0	2	0	0	0	0	0	0	0	0	0	0	0	0	0	0	0	0	0	0	0	0	0	0	0	0	0	0	0	0	0
364	337	181	291	155	285	186	65	48	333	417	90	327	0	0	0	2	0	55	0	176	0	0	0	21	0	0	0	3	0	0	0	0	0	0	0	0	0	0	0	0	0	0	0	0	0	0	0	0	0
0	0	0	0	0	0	0	145	180	0	0	293	131	147	115	142	176	99	55	116	120	114	96	75	166	79	15	21	137	52	95	96	103	24	0	0	11	34	24	0	60	12	114	37	46	9	13	22	52	141
0	0	0	0	0	0	0	0	0	0	0	0	0	0	0	0	0	0	0	0	0	0	0	0	0	0	0	0	0	0	0	0	0	0	0	0	0	0	0	0	0	0	0	0	0	0	0	0	250	217
27	19	21	20	14	9	12	17	9	37	20	14	0	0	0	0	183	0	0	0	0	0	0	0	0	0	0	0	0	0	0	0	0	2	2	0	2	0	0	0	0	0	0	0	0	2	0	0	0	0
0	0	0	0	0	0	0	0	0	0	0	0	0	0	0	0	1	0	0	0	0	0	0	0	0	0	0	0	0	0	0	0	0	0	0	0	0	0	0	0	0	0	0	0	0	0	0	0	0	0
0	0	0	0	0	0	0	0	0	0	0	0	0	0	0	2	0	0	0	0	0	0	0	0	0	0	0	0	0	0	0	0	0	0	0	0	0	0	0	0	0	0	0	0	2	0	0	0	2	6
0	0	0	0	0	0	0	0	0	0	0	0	0	0	0	0	0	0	0	0	0	0	0	0	1	0	0	0	0	0	0	0	0	0	0	0	0	0	0	0	0	0	0	0	0	0	0	0	0	0
0	0	249	0	337	0	203	86	0	0	0	0	874	0	0	0	29	0	414	0	47	0	0	0	0	0	0	0	43	0	0	0	0	0	0	4	0	0	0	0	0	0	0	0	0	0	0	0	0	3
0	0	0	0	0	0	2	1	0	0	0	0	2	0	0	0	1	0	2	0	2	0	0	0	0	0	0	0	1	0	0	0	0	0	0	0	0	0	0	0	0	0	0	0	0	0	0	0	0	1
7757	6859	7749	9966	8004	8559	7283	7615	7223	9663	6968	7720	5392	5226	3871	5157	5406	5511	5203	5852	5170	4444	4870	6017	7542	5050	3174	3806	6557	4967	6227	4439	5599	4767	3779	4282	6541	8179	7261	7701	6973	8594	6046	8831	8553	5635	7004	7925	4685	5171
0	0	0	0	0	0	0	0	0	0	0	0	0	0	0	0	0	0	0	0	0	0	0	2	0	0	0	0	0	0	0	0	0	0	0	0	0	0	0	0	0	0	0	0	0	0	0	0	0	0
172	0	0	213	212	0	0	179	0	0	0	0	0	0	0	0	0	0	0	0	0	0	0	0	0	0	0	0	0	0	0	0	0	0	0	0	1561	1135	1532	0	0	0	1421	0	0	1954	1558	0	240	161
0	0	0	0	0	0	0	0	0	0	0	0	0	0	0	0	0	0	0	0	0	0	0	0	0	0	0	0	0	0	0	0	0	0	0	0	0	2	0	0	0	0	0	0	0	0	0	0	0	0
0	0	0	2	0	0	0	0	0	0	0	0	0	0	0	0	0	0	0	0	0	0	0	0	0	0	0	0	0	0	0	0	0	0	0	0	0	0	0	0	0	0	0	0	0	0	0	0	0	0
1465	1225	774	703	1332	888	1106	542	737	567	826	1040	190	206	189	203	150	164	184	184	276	174	217	38	404	264	238	273	330	405	229	361	438	258	195	197	793	749	690	496	990	795	867	677	871	322	794	523	637	1220
0	0	0	0	0	0	0	0	0	0	0	0	0	2	0	0	0	0	0	0	0	0	0	0	0	0	0	0	0	2	0	0	0	0	0	0	0	0	0	2	0	0	0	0	0	0	2	0	0	0
2575	2365	1906	1120	2587	2026	2113	1674	1341	836	1279	1370	120	74	89	82	107	47	44	94	83	43	65	43	1999	1374	735	615	1455	936	1168	1461	1410	760	444	458	824	1216	1169	930	1157	1130	1387	1233	1312	560	822	559	1587	2739
3585	5386	2623	3385	3908	2797	3110	1949	2224	1746	3222	2671	3471	3040	2885	2770	3157	2143	2119	2650	2731	2727	2560	2177	4336	3575	2415	3179	4502	5722	3924	3688	3620	3075	2427	2195	1995	2606	2265	2336	2734	2332	2257	2481	2564	1534	2420	1610	2484	3108
295	277	179	149	285	144	244	152	219	162	171	227	700	546	485	233	569	260	239	432	466	394	405	242	316	226	137	128	324	176	273	266	290	125	79	71	1860	2659	2052	1639	2585	2301	2400	2062	2209	1285	1805	1360	1040	1709
6	0	0	0	0	0	2	0	2	0	0	0	0	0	0	0	0	0	0	0	0	0	0	0	0	0	0	0	0	0	0	0	0	2	0	0	0	0	0	0	0	0	0	0	0	0	0	0	2	0
0	0	0	0	2	0	0	0	0	0	0	0	2	0	0	0	0	0	0	0	0	0	0	0	0	0	0	0	0	0	0	0	0	0	0	0	0	0	0	0	0	0	0	0	0	0	0	0	0	0
0	0	0	0	0	0	0	1	0	0	0	0	0	0	0	0	0	0	0	2	0	0	0	0	0	0	0	0	0	0	0	0	0	0	0	0	0	0	0	2	0	0	0	0	0	0	0	0	2	1
0	0	0	0	0	495	0	0	0	0	0	0	47	23	0	0	7	0	0	223	0	18	0	0	0	0	0	0	0	0	0	0	0	0	0	0	0	0	0	0	0	0	0	0	0	0	0	0	280	367
0	0	0	0	0	2	2	0	2	0	2	2	0	0	0	0	0	0	0	0	0	0	0	0	0	0	2	0	1	0	0	2	0	2	0	0	0	0	0	0	0	0	0	2	0	0	0	0	0	0
0	0	0	2	0	0	0	0	4	0	0	0	0	2	0	0	0	4	0	0	0	0	0	0	854	821	557	553	827	599	803	825	889	782	367	550	161	203	210	191	272	260	253	191	223	144	189	181	28	40
4974	2358	3087	2445	4050	2900	3991	2175	2391	2101	3314	3494	488	410	373	363	457	203	177	155	414	193	390	118	7912	7671	4774	4702	8444	3509	7818	7738	8427	7463	4771	5154	3376	4733	3998	3896	4802	4757	4855	4476	4570	2862	4314	3200	726	1134
0	4	2	15	11	10	15	12	12	0	10	0	127	183	169	154	106	132	124	133	156	153	123	145	34	13	10	29	9	6	0	33	40	19	32	2	11	6	75	4	4	26	13	0	8	2	6	13	2	1
0	4	2	2	4	4	8	5	2	0	0	14	5210	5454	5958	6117	4884	6397	6544	5945	5645	6251	6158	7059	46	33	34	40	62	39	58	56	42	32	68	56	105	120	178	180	113	80	136	102	125	213	275	213	10	3
2	0	2	0	2	4	2	3	0	0	0	2	0	0	0	0	0	0	0	0	0	0	0	0	0	0	0	0	0	0	0	0	0	0	0	0	0	0	0	0	0	0	0	0	0	0	0	0	0	0
36	44	25	18	38	14	23	7	26	59	19	213	77	49	64	54	59	33	33	37	35	47	33	29	45	37	18	21	39	17	38	29	38	18	15	23	23	33	21	12	35	16	30	26	25	15	19	18	37	20
511	531	304	302	574	399	481	291	248	200	378	384	706	668	623	542	620	309	316	492	616	471	459	325	751	704	308	275	684	368	517	573	688	364	264	198	357	552	604	399	623	590	591	584	584	231	478	337	462	1032
370	322	226	213	441	0	317	531	180	232	303	344	12	7	7	8	8	2	4	7	3	14	11	13	82	33	13	21	76	54	30	39	64	54	67	67	350	58	33	25	69	54	96	40	42	14	22	21	532	1662
4	4	2	0	2	0	2	3	0	0	5	4	1731	1779	1738	1620	1733	1529	1539	1510	1553	1606	1661	1766	0	0	0	0	0	0	0	0	2	2	4	2	542	571	525	393	629	504	488	584	574	436	502	527	122	37
39	4	2	13	14	9	16	1	9	2	12	14	10	2	2	28	10	4	2	24	2	6	0	7	19	4	15	6	23	4	26	18	14	12	2	0	14	23	4	20	18	24	47	4	12	0	37	6	57	5
477	466	476	360	567	446	537	463	320	259	469	462	557	518	503	348	478	264	367	449	462	396	499	274	524	519	237	200	613	286	358	399	440	348	206	215	600	719	744	621	722	662	703	724	769	436	661	614	1180	2054
397	772	209	207	345	426	353	150	281	156	203	249	211	128	31	127	346	92	96	149	167	162	69	165	155	146	65	368	167	85	164	166	149	90	40	64	82	177	11	148	141	531	273	106	126	115	123	60	140	41
223	227	188	140	316	172	211	165	142	151	137	184	185	153	113	127	119	66	66	118	120	91	121	26	223	270	148	125	289	176	256	161	239	89	94	94	107	164	152	58	194	153	168	122	174	90	165	84	69	168
1178	724	759	376	1394	839	1071	609	720	498	830	1057	542	467	367	340	219	238	263	298	380	336	358	237	1516	1486	911	529	1744	1007	1472	1400	1789	922	407	435	1082	1290	1238	978	1344	592	1320	1313	1289	603	1111	759	812	1368
0	0	0	0	0	0	0	0	0	0	0	0	2	0	2	0	1	0	2	0	2	2	0	2	0	0	0	0	0	0	0	0	0	0	0	0	0	0	2	3	0	22	0	0	2	0	2	0	0	1
0	0	0	0	0	0	0	0	0	0	0	0	23	6	13	0	34	37	35	33	18	24	24	36	0	0	0	0	0	0	0	0	0	0	0	0	0	0	2	2	0	4	0	0	2	6	4	0	4	10
0	0	0	0	0	0	0	0	0	0	0	0	0	0	0	0	0	0	19	36	36	0	0	0	0	0	0	0	0	0	0	0	0	0	0	0	0	0	0	0	0	0	0	0	0	0	0	0	0	0
198	0	0	0	259	226	200	271	242	205	247	0	0	0	0	0	1420	0	0	0	0	965	914	0	0	825	315	0	0	0	0	0	0	221	207	318	384	675	0	473	714	620	709	752	0	463	585	564	1012	0
260	225	154	104	252	189	182	86	115	135	163	199	19	6	8	6	14	0	13	12	13	10	6	0	529	398	203	254	440	198	308	342	398	218	165	144	154	159	152	76	176	121	156	144	113	74	127	73	270	323
0	328	268	262	0	0	0	0	0	0	0	267	2035	1937	1932	1779	0	1522	1621	1816	1617	0	0	1788	1471	0	0	390	1295	650	932	760	1071	0	0	0	0	0	699	0	0	0	0	0	684	0	0	0	0	2456
446	229	201	149	207	221	280	114	173	339	140	155	317	318	202	272	306	142	210	258	268	271	283	217	294	162	94	75	237	430	405	331	189	235	58	60	242	252	13	110	220	187	247	147	143	43	159	99	237	75
475	505	573	489	940	680	695	421	474	492	542	692	476	425	511	348	457	236	299	500	419	199	264	286	2684	2090	1796	2005	1378	2457	2533	2381	2900	1812	1444	1465	591	654	746	530	633	746	730	613	635	286	687	254	2288	3232
46	60	43	35	54	65	60	35	31	29	54	28	90	74	95	80	85	33	37	70	88	68	89	38	19	24	9	10	27	11	23	16	21	14	15	6	16	34	28	27	40	30	38	22	38	31	28	29	0	1
0	0	0	2	0	0	0	0	0	0	0	0	0	0	0	0	0	0	0	0	0	0	0	0	0	2	0	0	1	0	0	4	0	2	2	0	0	0	0	0	0	0	0	0	0	0	2	0	0	0
0	0	0	0	0	0	0	3	0	0	0	0	0	0	0	0	0	0	0	0	0	0	0	0	0	0	0	0	0	0	0	0	0	0	0	0	0	0	0	0	0	0	0	0	0	0	0	0	0	0
0	0	0	0	0	0	0	0	0	2	0	0	0	0	0	0	0	0	0	0	0	0	0	0	0	0	0	0	0	0	0	0	0	0	0	0	0	0	0	0	0	0	0	0	0	0	0	0	0	0
0	0	0	0	0	0	0	0	0	0	0	0	0	0	0	0	0	0	0	0	0	0	0	0	0	0	0	2	0	0	0	0	0	0	0	0	0	0	0	0	0	2	0	0	0	0	0	0	0	0
2243	1231	1662	875	1871	1093	1133	551	1521	1419	1747	1797	777	580	571	471	674	417	481	587	550	515	622	419	1292	1658	957	1241	1671	1057	1745	1471	1775	1379	1156	1080	1034	1047	892	933	1298	754	1178	940	882	1014	1051	1118	1279	1362
546	541	379	258	588	247	552	231	243	243	391	455	254	237	227	183	233	120	124	201	246	180	206	101	194	176	100	98	184	147	210	132	184	117	98	75	226	286	249	191	201	211	165	244	276	139	145	135	22	58
0	0	0	0	0	0	0	0	2	0	0	0	19	38	31	41	41	28	44	41	24	33	38	55	0	0	0	0	0	0	0	0	0	0	0	0	0	0	0	0	0	0	0	0	0	0	0	0	2	0
950	909	706	614	916	797	834	544	756	731	770	782	598	734	685	658	652	583	602	519	570	615	650	599	147	136	73	81	139	85	56	132	131	89	66	64	593	598	581	623	692	584	636	562	676	594	606	635	150	262
0	15	0	0	0	0	24	0	0	0	0	0	142	72	77	82	86	35	48	53	81	45	76	19	19	0	6	0	0	15	10	0	0	14	0	4	0	0	0	4	0	0	0	0	0	0	0	0	0	1
0	0	0	0	0	0	0	0	0	0	0	0	0	0	0	0	0	0	0	0	0	0	0	0	0	0	0	0	0	0	0	0	0	0	0	0	0	0	0	0	0	0	0	0	0	0	0	0	0	0
0	0	0	0	0	0	0	0	0	0	0	0	0	0	0	0	0	0	0	0	0	0	0	0	0	0	0	0	0	0	0	2	0	0	0	0	0	0	0	0	0	0	0	0	0	0	0	0	0	0
0	0	0	0	0	0	0	0	0	0	0	0	0	0	0	0	0	0	0	0	0	0	2	0	0	0	0	0	0	0	0	0	0	0	0	2	0	0	0	0	0	4	0	0	0	0	0	0	0	1
0	0	0	0	0	0	0	0	0	0	0	0	0	0	0	0	0	0	0	0	0	0	0	0	0	0	0	0	0	0	0	0	0	0	0	0	2	0	0	0	0	0	0	0	0	0	0	0	0	0
0	4	0	0	0	0	2	0	0	5	5	0	0	0	0	0	0	0	0	0	0	0	0	0	0	0	0	0	0	0	0	0	0	4	0	0	0	0	0	0	0	0	0	0	0	0	0	2	0	0
0	0	0	0	0	0	0	0	0	0	0	0	0	0	0	0	0	0	0	0	0	0	0	0	0	0	0	0	0	0	0	0	0	0	0	0	4	0	0	0	0	0	0	0	0	0	0	0	0	0
9	0	13	0	11	4	29	10	21	2	10	7	905	749	1278	1124	1074	1505	1509	853	1173	1142	1198	1477	48	30	12	19	45	50	30	21	27	10	12	37	703	516	618	627	703	617	679	812	633	496	621	652	295	328
13	0	19	13	37	16	2	12	4	10	20	26	150	521	104	119	92	111	75	495	172	162	141	101	1	2	15	25	7	2	26	33	38	4	10	4	7	27	26	24	38	30	6	26	24	22	26	4	59	35
853	887	694	692	831	453	859	648	713	595	711	787	157	162	129	150	174	0	0	0	201	108	138	0	0	0	0	0	0	0	0	0	0	0	0	0	292	289	0	320	259	297	365	277	335	220	246	0	0	382
0	0	0	0	0	0	0	0	0	0	0	0	0	0	0	0	1	0	0	0	0	0	0	0	0	0	0	0	0	0	0	0	0	0	0	0	0	0	0	0	0	0	0	0	0	0	2	0	8	5
1953	0	0	0	0	0	0	0	0	0	0	0	0	0	0	0	0	0	0	0	0	0	0	0	0	0	36	17	0	0	0	0	290	0	98	129	0	0	0	221	115	272	0	0	272	148	266	181	136	1065
0	0	0	0	0	0	0	0	0	0	0	0	0	0	0	0	0	0	0	0	0	0	0	0	0	0	0	0	0	2	0	0	0	0	0	0	0	0	0	0	0	0	0	0	0	0	0	0	0	0
2278	2543	2942	3358	2561	2685	2881	3877	3564	3945	3062	2828	1199	1458	1437	1610	1299	1945	1909	1711	1547	1778	1405	2069	0	1222	1897	1689	308	2281	1496	1896	1573	1122	1313	1637	6113	5056	5663	5827	4847	3372	5169	5805	5169	7224	4991	6346	0	518
0	0	0	0	0	0	0	0	0	0	0	0	23	14	2	2	5	0	2	0	0	0	2	0	0	4	0	6	0	0	6	2	0	0	2	0	4	0	2	4	22	12	26	0	10	0	0	0	0	0
0	0	0	0	0	0	0	347	0	0	0	0	0	0	0	0	49	0	95	0	65	0	29	0	0	0	0	0	0	0	0	0	0	0	0	0	0	0	0	0	0	0	0	0	0	0	0	0	0	0
0	107	108	0	0	60	83	0	91	0	0	120	0	46	64	0	0	0	59	46	0	105	0	0	0	0	0	0	0	0	0	90	52	0	0	0	81	50	81	72	52	32	53	73	30	105	61	55	0	0
106	159	99	129	118	102	103	93	120	138	155	154	0	0	0	0	0	0	0	0	0	845	0	0	31	0	0	0	0	0	0	0	0	0	0	0	376	0	0	0	0	0	0	0	0	0	0	0	0	0
0	0	0	0	0	0	0	0	0	0	0	0	15	12	17	30	22	33	24	26	0	0	0	0	0	0	0	0	0	0	0	0	0	0	0	0	16	0	0	13	10	0	0	0	0	9	4	13	0	0
2308	3584	3644	0	3868	4280	4170	0	3557	0	3685	3501	2621	2560	2548	2545	2684	2480	2626	2770	3114	2797	2777	0	0	1596	886	948	0	0	0	1446	0	2195	1051	0	0	0	0	0	1850	0	2602	0	0	0	0	0	1349	0
0	4	0	0	0	0	0	0	0	0	0	0	0	0	0	0	0	0	0	0	0	0	0	0	0	0	0	0	0	0	0	0	0	0	0	0	0	0	0	0	0	0	0	0	0	0	0	0	0	0
269	369	314	298	359	303	317	251	231	376	360	327	4	14	20	0	14	0	15	0	15	10	11	7	671	784	482	615	751	451	569	592	664	709	716	806	177	175	148	176	154	141	179	144	192	182	171	247	2	1
4	2	0	0	2	0	0	1	0	0	0	4	0	0	0	0	0	0	0	0	0	0	0	0	0	0	0	0	0	2	0	0	0	0	0	0	0	0	0	0	0	0	0	0	0	0	0	0	0	8
0	0	0	0	0	0	0	0	0	0	0	0	0	0	0	0	0	0	0	0	0	0	0	0	0	0	0	0	0	0	0	0	0	0	0	0	2	2	4	0	0	2	0	0	2	0	2	2	4	3
0	0	0	0	0	0	0	0	4	0	0	0	0	0	0	0	1	0	0	0	0	0	0	0	0	0	0	0	0	0	0	0	0	0	0	0	0	0	0	0	0	0	0	0	0	0	0	0	0	0
0	0	0	0	0	2	0	0	0	0	0	0	0	0	0	0	0	0	0	0	0	0	0	0	0	0	0	0	0	0	0	0	0	0	0	0	0	0	0	0	0	0	0	0	0	0	0	2	0	0
0	0	0	0	0	0	0	0	0	0	0	0	0	0	0	0	0	0	0	0	0	0	2	0	0	0	0	0	0	0	0	0	0	0	0	0	0	0	0	0	0	0	0	0	0	0	0	0	0	0
0	0	0	0	0	0	0	0	0	0	0	0	0	0	0	0	0	0	0	0	0	0	0	0	0	0	0	0	0	0	0	0	0	0	0	0	0	0	0	0	0	0	0	0	2	0	0	0	0	0
0	0	0	0	0	0	0	0	0	0	0	0	0	0	0	0	0	0	0	0	0	0	1573	0	0	0	0	0	2352	0	0	0	0	0	0	0	0	0	0	0	0	0	0	0	0	0	0	0	0	0
0	0	0	0	0	0	0	0	0	0	0	0	0	0	0	0	0	0	0	0	0	0	0	0	0	0	0	0	1	0	0	0	0	0	0	0	0	0	0	0	0	0	0	0	0	0	0	0	0	0
3169	3534	1932	1592	2575	2344	2870	1467	1863	1661	2292	2046	1302	961	892	802	1515	664	485	819	749	1040	1044	558	1006	1283	640	605	1023	713	1084	1037	1073	759	769	749	853	1044	1016	967	1228	1299	1321	977	835	761	1306	872	1193	1670
6	4	7	4	2	28	6	0	0	13	7	0	0	0	0	0	0	0	0	0	2	0	0	0	3	0	0	10	0	0	2	0	0	2	2	0	0	0	0	0	2	0	0	0	0	0	0	0	0	0
0	0	123	97	0	0	0	0	0	0	0	0	0	0	0	0	0	0	0	0	0	0	0	0	0	0	0	0	0	0	0	0	0	0	0	0	0	0	0	0	0	0	0	0	176	0	0	0	0	0
106	109	123	113	144	123	91	140	144	108	140	135	8	21	0	0	1	4	4	4	13	0	0	7	34	50	11	12	43	8	23	58	50	8	21	14	102	76	152	135	146	153	163	157	172	123	189	183	134	117
0	0	2	2	0	0	0	0	0	0	2	0	43	76	75	70	56	75	57	84	77	95	91	63	3	19	27	6	31	37	41	10	19	22	4	6	7	87	12	0	6	8	0	4	4	4	4	9	10	3
4	2	0	4	0	16	6	3	9	10	7	2	163	81	193	90	62	160	132	133	126	160	141	165	128	149	52	104	267	143	147	144	120	101	64	85	32	53	28	40	44	20	40	31	24	67	33	41	299	286
0	0	2	0	0	0	0	0	0	0	0	0	0	0	0	0	0	0	0	0	0	0	0	0	0	0	0	0	0	0	0	0	0	0	0	0	0	0	0	0	0	0	0	0	0	0	0	0	0	0
0	0	0	0	0	0	0	0	0	0	0	0	0	0	0	0	0	0	0	0	0	0	0	0	0	0	0	0	0	0	0	0	0	0	0	0	0	0	0	2	0	2	0	0	0	0	0	0	0	0
0	0	2	0	0	0	0	0	0	2	5	2	15	0	26	22	17	21	8	31	20	8	17	0	13	4	15	19	25	13	10	0	16	14	15	6	0	0	0	0	0	0	0	4	4	0	0	0	0	0
62	62	65	33	61	53	64	68	21	43	44	52	0	0	0	0	0	0	0	0	0	0	0	0	0	0	0	0	0	0	0	0	0	0	0	0	0	0	0	0	0	0	0	0	0	0	0	0	0	0
0	0	0	0	0	0	2	0	0	0	0	0	25	25	2	4	27	18	8	19	20	8	22	58	0	0	0	0	1	0	0	0	0	0	0	0	0	0	0	0	2	0	0	0	0	0	0	0	0	0
0	0	0	8	0	0	0	0	0	0	0	2	1085	636	572	489	1098	510	600	803	776	617	618	334	0	0	0	0	0	0	0	0	2	0	0	4	0	2	0	2	2	0	0	0	0	0	0	0	0	0
0	0	0	0	0	0	0	0	0	0	981	0	0	0	0	0	0	0	0	0	0	0	0	0	0	0	0	0	0	0	0	0	0	0	0	0	0	0	0	0	0	0	0	0	0	0	0	0	0	0
0	1083	0	0	0	0	0	3908	0	0	0	0	0	0	0	0	0	0	0	0	0	0	0	0	1966	0	0	0	0	0	0	0	0	0	0	0	0	0	0	0	0	0	0	0	0	0	0	0	0	0
0	0	0	0	0	0	0	1	0	0	0	0	0	0	0	0	0	0	0	0	0	0	0	0	0	0	0	0	0	0	0	0	0	0	0	0	0	0	0	0	0	0	0	0	0	0	0	0	0	0
39	21	29	0	21	0	0	0	4	0	0	0	12	0	0	0	13	0	0	0	0	0	0	0	79	63	31	51	112	70	73	52	76	36	40	31	317	270	356	280	363	311	374	302	361	274	394	385	8	0
0	0	0	0	0	0	0	0	0	0	0	0	0	0	0	0	0	0	0	0	0	0	0	0	0	4	0	0	13	2	4	4	8	0	6	4	0	0	0	0	0	0	0	0	0	0	8	0	0	0
0	0	0	0	0	0	0	0	0	0	0	0	0	0	0	0	0	0	0	0	0	0	0	0	0	0	0	0	0	0	0	0	0	0	0	0	550	706	0	0	874	0	0	596	686	541	705	0	0	0
0	0	0	0	0	0	0	0	0	0	0	0	0	0	0	0	0	0	0	0	0	0	0	0	0	0	0	0	0	0	0	0	0	0	0	0	2	2	0	0	2	0	0	2	2	2	4	0	0	0
31	15	35	22	37	18	37	8	19	10	33	14	43	38	33	33	19	28	66	16	61	31	251	55	3	11	4	2	7	13	13	12	6	6	6	6	49	32	56	31	34	38	56	42	45	72	37	57	50	104
32	34	62	62	49	32	47	61	57	83	38	71	213	179	280	235	239	106	119	252	206	184	0	208	44	39	68	61	29	26	36	35	29	81	126	54	35	25	38	27	38	32	35	22	32	51	46	66	0	1
0	0	0	0	0	0	0	0	0	0	0	0	2	0	0	0	1	0	0	0	0	2	0	0	0	0	0	0	0	0	0	0	0	0	0	0	0	0	0	0	0	0	0	0	0	0	0	0	0	0
148	0	42	2	44	2	64	0	2	0	0	0	88	83	35	4	127	36	0	126	142	66	78	2	16	0	15	0	0	13	13	0	12	17	0	4	16	13	2	20	36	0	35	20	21	6	19	9	0	5
80	40	1167	1002	1379	1385	444	860	1275	990	1700	1479	262	213	1977	1549	2075	998	1024	247	2059	172	156	1080	628	688	705	475	494	681	850	794	681	443	768	507	557	809	560	530	661	651	51	895	551	444	734	521	1272	30
196	174	203	218	238	168	213	263	154	176	225	203	402	390	483	315	392	189	203	352	416	239	300	293	9	13	13	2	5	6	15	8	10	14	8	2	98	85	115	106	184	114	136	126	121	123	99	100	419	631
0	172	0	113	0	218	0	206	222	115	251	180	0	0	0	462	0	0	376	0	0	0	0	165	0	19	0	12	17	0	0	16	0	0	84	0	0	0	0	0	0	71	0	0	0	0	0	0	97	0
0	0	0	0	0	7	0	7	4	2	5	0	0	0	0	2	0	0	0	0	0	0	0	2	0	0	0	0	0	0	0	0	0	0	0	0	0	0	0	0	0	2	0	0	0	0	0	0	2	0
0	0	0	0	28	25	31	0	0	0	0	23	84	82	60	0	59	0	0	104	54	38	0	30	0	0	0	0	0	0	0	0	0	0	0	0	0	16	0	0	0	0	0	32	0	0	7	0	0	0
0	0	0	0	2	2	2	0	0	0	0	0	0	2	0	0	0	0	0	0	0	0	0	7	0	0	0	0	0	0	0	0	0	0	0	0	0	2	0	0	0	0	0	2	0	0	2	0	0	0
0	0	0	0	2	0	0	0	0	0	0	2	12	0	2	0	2	0	0	2	2	2	0	0	0	0	0	0	0	0	0	0	0	0	0	0	0	0	0	0	0	0	0	0	0	0	0	0	0	0
2	9	2	2	2	0	7	1	6	0	2	2	0	205	5	6	11	2	2	14	2	5	0	3	0	0	0	0	0	0	0	0	0	0	2	0	0	2	2	0	0	0	2	13	2	4	5	2	0	0
0	0	0	0	0	0	0	0	0	0	0	0	0	0	0	0	0	2	0	0	0	0	0	0	0	0	0	0	0	0	0	0	0	0	0	0	0	0	2	0	0	0	0	0	0	0	0	0	0	0
4	4	2	6	2	2	18	3	0	24	10	11	331	275	322	225	327	130	150	296	296	239	228	126	0	0	2	4	0	2	0	0	0	6	2	0	2	4	8	4	28	12	0	13	4	9	6	6	2	0
0	63	42	37	27	28	33	39	16	32	50	26	100	82	62	104	61	18	47	14	70	40	96	33	0	0	0	0	0	0	0	0	0	0	0	0	14	16	21	0	12	17	25	0	29	0	8	11	57	142
0	25	0	4	18	4	6	24	7	13	12	7	25	21	20	4	31	11	8	14	4	10	26	16	0	0	0	0	0	0	0	0	0	0	0	0	2	4	2	0	4	2	4	0	2	0	6	2	8	55
0	0	0	0	0	2	0	0	0	0	0	0	0	0	0	0	0	0	0	0	0	0	0	2	0	0	0	0	0	0	0	0	0	0	0	0	0	0	0	0	0	0	0	0	0	0	0	0	0	0
4104	3544	4539	4707	4663	6797	3531	7086	3740	3569	4193	3620	4788	3373	2117	6164	5562	5343	5231	4526	4298	2518	5703	5569	2807	2688	2141	2218	3220	2953	4172	1632	1835	5010	2147	2675	4412	5195	5438	5424	5159	4226	6258	5392	5207	5427	4506	4203	4669	8147
0	0	0	0	0	0	0	1	0	0	0	0	0	0	0	0	0	0	0	0	0	0	0	0	0	0	0	0	0	0	0	0	2	0	0	0	0	0	0	0	0	0	0	0	0	0	0	0	0	0
2	4	0	6	0	2	0	0	4	0	0	4	4	4	2	8	2	9	4	0	13	8	6	9	0	0	0	2	0	0	0	0	0	0	2	0	4	0	6	4	6	4	0	4	12	6	2	16	8	5
205	0	215	222	160	219	193	268	209	200	223	208	447	576	667	639	588	893	981	677	668	536	582	771	141	132	132	0	0	0	138	119	112	0	0	0	0	0	0	0	0	0	0	0	0	0	0	0	211	139
0	0	0	0	0	0	0	0	0	0	0	0	0	0	0	0	0	0	0	0	0	0	0	0	0	0	0	0	0	0	0	0	0	0	0	0	0	0	0	0	0	0	0	0	0	0	0	0	2	1
0	0	0	0	0	0	0	0	0	0	0	0	51	40	48	51	40	75	66	48	47	41	40	0	40	37	70	46	51	17	32	16	57	32	49	43	0	0	0	2	0	0	0	0	0	0	0	0	0	0
1895	1270	3770	1445	1224	1512	2593	1434	1450	2120	3525	1523	1992	2208	2239	3182	2328	2621	2821	2891	2473	3965	3015	3428	2682	2852	2550	3052	2271	2887	2690	2593	2479	6000	3241	2524	4603	1701	2469	2376	2020	2209	2230	2056	1468	1655	2225	2425	2168	2251
6237	6331	4508	8138	6134	6510	6592	5455	7166	7945	5531	7982	2707	2411	2771	2929	3122	2946	3539	3260	2709	2649	3010	2077	12394	11521	13523	15258	11844	11165	10200	9981	11145	8874	16423	16137	9492	11544	12476	13233	12313	12042	8078	12187	11908	13855	13542	13018	7805	13668
2	2	0	0	2	4	0	0	0	0	0	0	0	0	0	0	0	0	0	0	0	0	0	0	0	0	0	0	0	0	0	0	0	0	0	0	0	0	0	0	0	0	0	0	0	0	0	0	0	0
0	0	0	0	0	0	0	0	0	0	0	0	36	25	26	24	0	30	37	21	0	24	0	0	0	4	0	0	0	0	0	0	0	0	0	0	0	0	0	0	0	0	0	0	0	0	0	0	0	0
0	17	14	13	18	16	0	0	0	0	18	0	25	27	51	35	31	49	48	29	31	16	33	26	1	0	2	0	5	0	4	0	0	2	2	2	0	0	0	2	2	0	0	0	0	0	0	0	0	0
0	2	0	0	0	2	8	5	4	0	2	0	0	12	0	0	0	18	0	0	0	10	0	0	0	2	0	0	3	0	0	0	0	0	0	0	14	0	0	9	0	0	0	0	0	13	2	0	10	3
16	15	7	11	7	11	4	7	4	5	12	11	0	0	0	0	0	0	0	0	0	6	0	0	0	8	2	0	0	0	0	2	2	0	2	0	4	0	0	0	0	0	0	0	0	2	2	0	4	3
78	107	130	191	87	133	153	191	110	151	116	125	64	74	97	117	106	132	115	104	101	110	85	106	0	0	2	32	0	0	4	6	8	16	6	16	0	30	0	29	10	0	15	26	15	31	19	48	0	0
2	21	29	6	2	7	6	19	12	2	12	26	4	0	0	2	4	9	4	4	9	2	0	2	11	6	13	0	9	2	6	2	2	0	6	4	0	0	0	0	0	0	0	4	2	2	0	0	14	15
0	0	0	0	0	0	0	0	0	0	0	0	0	0	0	0	0	0	0	0	0	0	0	0	0	0	0	0	0	0	0	0	0	0	0	0	0	0	0	0	0	12	0	0	7	0	0	0	0	0
0	4	0	0	0	11	0	3	0	0	2	0	10	4	6	2	0	0	0	0	0	0	0	0	0	0	0	0	0	0	0	0	0	0	0	0	11	13	6	2	12	4	8	4	8	11	6	6	4	1
0	0	0	0	0	0	0	0	0	0	0	0	4	0	0	0	0	0	0	2	0	0	0	0	0	0	0	0	0	0	0	0	0	0	0	0	2	0	4	2	4	4	0	0	2	2	8	2	22	28
1021	1120	1144	1071	1193	1082	954	973	973	904	1100	1137	0	0	0	0	0	0	0	270	0	0	0	0	702	629	395	356	676	491	562	583	607	0	547	483	736	749	809	745	761	785	755	773	767	639	914	809	922	825
0	2	0	0	0	0	0	0	0	0	0	0	0	0	0	0	0	0	0	0	0	0	0	0	0	0	0	0	0	0	0	0	2	0	0	0	0	0	0	0	0	0	0	0	0	0	0	0	0	1
1261	1205	1246	1325	1368	1180	1297	1240	1023	1221	1357	1382	1710	1896	1856	1705	1775	1222	1226	1543	1601	1517	1712	1208	0	0	0	0	0	0	0	0	0	0	0	0	0	0	0	0	357	0	345	0	0	0	0	0	399	611
0	0	0	0	0	0	0	0	0	0	0	0	0	0	0	0	0	0	0	0	0	0	0	0	0	114	157	89	137	110	91	102	69	0	98	161	0	0	0	0	0	662	724	0	0	0	0	0	105	0
0	574	447	269	0	432	489	439	0	346	353	424	0	138	166	140	188	182	130	160	185	170	165	182	0	0	0	198	167	171	0	228	160	216	141	188	264	258	204	158	247	244	0	224	274	150	189	176	0	191
0	0	0	0	0	0	0	0	0	0	0	0	674	696	0	0	0	0	0	0	0	0	0	0	0	0	0	0	0	0	0	0	0	0	0	0	292	0	0	0	0	0	0	0	0	0	0	0	0	0
2642	3078	3886	4151	2913	0	3398	0	4109	4969	3906	3911	0	0	3047	0	0	0	0	0	0	3065	0	3674	3321	4689	5506	5552	3795	4823	4184	3565	3906	4435	4913	5451	0	0	0	0	0	0	0	0	0	0	0	0	6882	0
0	0	0	0	16	0	0	8	0	24	0	28	0	0	6	0	0	14	0	0	0	0	0	0	31	33	34	40	7	24	36	18	42	36	36	48	0	0	0	0	0	0	0	0	0	0	0	0	10	1
0	0	0	0	0	0	0	0	0	0	0	0	0	0	0	0	0	0	0	0	0	0	0	0	0	0	0	0	0	0	0	0	0	0	0	0	0	0	0	0	0	0	1116	0	0	0	0	1709	0	0
0	0	0	0	0	0	0	0	0	0	0	0	0	0	0	0	0	0	0	0	0	0	0	0	0	0	0	0	0	0	0	0	0	0	2	0	0	0	0	0	0	0	0	0	0	0	0	0	0	0
0	0	0	8	0	4	0	0	0	0	0	21	15	25	13	18	10	7	6	16	33	8	4	12	0	0	0	0	0	0	0	0	0	0	0	0	0	0	0	0	0	0	0	0	0	0	0	0	0	0
2	12	16	6	0	9	2	1	0	2	2	0	47	57	28	53	56	87	108	60	29	78	69	63	21	37	52	27	17	44	30	25	21	20	36	27	16	0	8	9	0	6	11	0	4	15	11	16	44	40
2887	3364	4118	4445	2906	4065	3809	6690	4465	4971	3878	3726	986	1155	1306	1158	1110	1733	1543	1228	1245	1483	1286	1749	826	843	991	875	823	930	810	724	762	869	1011	971	1596	1137	1283	1362	1037	1296	1046	1222	1208	1592	1258	1378	1162	892
0	159	0	0	0	0	0	0	0	0	0	137	0	0	0	0	0	0	0	0	0	0	0	0	0	0	0	0	0	0	0	0	0	0	0	0	0	0	0	101	20	32	42	0	0	29	0	0	0	0
0	0	0	0	0	0	0	0	0	1860	0	0	0	2355	1827	0	0	2603	1836	1500	1988	1843	0	0	0	0	0	0	0	0	0	0	0	0	0	0	967	1038	916	1005	1165	925	0	1053	1100	1017	1055	1218	0	0
0	0	0	0	0	0	0	0	2	0	0	0	0	0	0	0	5	0	6	0	0	0	0	0	3	0	0	0	3	0	0	0	0	4	0	0	0	0	0	0	0	0	0	0	0	0	0	0	0	0
3566	4266	3004	2599	3669	3305	3611	2451	2721	2713	3555	3622	4044	4587	5030	5101	4606	5007	5276	4753	4701	5086	5309	5035	1112	0	962	986	0	0	1228	1551	1372	1070	1003	0	1255	1454	1228	1046	1453	1405	1428	1328	1421	901	1443	834	983	1853
71	70	99	53	82	72	83	77	65	75	83	82	34	53	60	53	44	37	28	55	49	45	42	26	1	0	0	2	0	0	4	4	0	0	0	0	46	48	36	47	40	36	35	51	34	38	30	36	12	20
0	0	0	0	0	0	0	0	0	0	0	0	0	0	0	0	0	0	0	0	0	0	0	0	0	0	0	0	0	0	0	0	0	0	0	0	0	0	0	0	0	0	2	2	0	0	0	0	46	26
136	163	91	102	108	123	137	105	89	138	106	158	359	450	454	419	425	543	465	480	416	415	499	431	0	0	2	0	0	0	0	0	0	0	0	0	0	2	0	0	0	0	0	0	0	0	4	0	0	0
0	0	0	0	0	0	0	0	0	0	0	0	0	0	2	0	0	0	0	0	0	0	0	0	0	0	0	0	0	0	0	4	2	0	2	0	0	0	0	0	0	0	0	0	0	0	0	0	0	0
0	0	0	0	0	0	0	0	0	0	0	0	0	0	0	2	0	2	0	0	2	0	0	0	0	0	0	0	0	0	0	0	0	0	0	0	0	0	0	0	0	0	0	0	0	0	0	0	0	0
2538	2092	1197	884	2615	1393	1567	795	932	1026	1505	1557	38	36	17	18	31	14	11	24	36	43	13	9	626	449	333	258	829	495	597	466	453	330	339	351	16	16	0	2	20	10	20	13	28	11	26	11	164	183
16	15	4	13	21	16	18	3	2	10	7	11	6905	4882	3345	2663	4303	1331	1625	2709	3619	3240	3161	1271	650	433	189	151	717	381	556	354	393	204	130	194	1072	1516	985	831	1480	972	1143	1046	1123	716	1095	750	4	5
509	1335	350	485	394	535	417	386	541	438	428	464	1320	924	1562	997	1114	1238	1094	925	1039	1656	966	1254	636	914	436	431	1144	427	1114	1029	1414	1362	770	1321	939	2832	1046	1174	1450	1973	2752	1146	2437	1358	1322	1860	1241	658
161	432	331	229	392	306	178	82	228	224	301	320	3099	2678	2174	2012	2819	1607	1585	2270	2623	1047	2459	1492	479	381	361	350	556	337	504	344	514	543	491	498	1107	1257	490	1174	1632	1276	1154	1184	1373	819	1289	910	482	729
707	0	425	0	0	0	0	0	0	0	0	0	0	0	0	0	0	0	0	0	0	0	0	347	1052	753	425	555	993	509	632	611	1134	591	624	594	0	0	0	0	0	0	0	0	0	0	0	0	411	681
0	0	2	0	0	0	0	0	0	0	0	0	0	0	0	0	0	0	0	0	0	0	0	0	0	0	0	0	0	0	0	0	0	0	0	0	0	0	0	0	0	0	0	0	0	0	0	0	0	0
0	0	0	0	0	0	0	0	0	0	0	0	0	0	2	0	0	0	0	0	2	0	0	0	0	0	0	0	0	0	0	0	0	0	0	0	0	0	0	0	0	0	0	0	0	0	0	0	0	0
18	21	24	24	28	25	24	19	16	27	23	35	28	25	40	33	32	40	68	48	27	33	47	38	0	2	0	0	0	0	0	0	0	0	0	0	2	4	0	0	0	4	4	2	2	2	2	2	0	0
0	2	7	6	7	4	2	1	55	21	0	28	455	1156	934	857	1168	392	249	855	832	919	854	726	17	4	4	66	17	15	21	6	10	4	12	62	306	442	310	289	438	338	383	366	331	150	11	201	44	63
0	0	0	0	2	0	0	0	0	0	0	0	0	0	0	0	0	0	0	0	0	0	0	0	0	0	0	0	0	0	0	0	0	0	0	0	0	0	0	0	0	0	0	0	0	0	0	0	0	0
0	0	0	0	0	0	0	0	0	0	0	0	0	0	0	0	0	0	0	0	0	0	0	0	0	0	0	0	0	0	0	0	0	0	0	0	0	0	0	0	0	0	0	0	0	0	0	0	95	43
0	0	2	0	0	0	0	0	0	0	0	0	0	0	0	0	0	0	0	0	0	0	0	0	0	0	0	0	0	0	0	0	0	0	0	0	0	0	0	0	0	0	0	0	0	0	0	0	0	0
0	0	0	0	0	0	0	0	0	0	0	0	0	0	0	0	0	0	0	0	0	0	2	0	104	17	50	49	57	235	328	216	44	12	32	8	93	11	12	79	42	26	96	133	83	13	99	80	0	0
0	0	0	0	0	0	0	0	0	0	5	0	0	0	0	0	0	0	0	0	0	0	2	0	543	475	246	318	721	185	280	306	455	308	236	322	278	582	476	264	578	502	475	388	538	186	317	199	0	3
0	0	0	0	0	0	0	0	2	0	0	0	28	17	8	14	13	7	4	9	15	8	0	12	0	0	0	0	0	0	0	0	0	0	0	0	0	0	0	0	0	0	0	0	0	0	0	0	10	1
0	0	0	0	0	0	0	0	0	0	0	0	4	0	0	0	1	0	2	0	4	2	0	0	0	0	0	0	0	0	0	0	0	0	0	0	0	0	0	0	0	0	0	0	0	0	0	0	4	6
0	0	0	0	0	0	0	0	0	0	0	0	0	0	0	0	0	0	0	0	0	0	0	0	0	0	0	0	0	0	0	0	0	0	0	0	0	0	0	0	0	0	0	0	0	0	0	0	0	0
0	0	0	0	0	0	0	0	2	0	0	0	0	0	0	0	0	0	0	0	2	0	2	0	0	0	0	0	0	0	0	0	0	0	0	0	0	0	0	0	0	0	4	2	0	0	0	0	0	3
2	2	0	0	2	0	0	0	0	0	0	0	0	0	0	0	0	0	0	0	0	0	0	0	0	0	0	0	0	0	0	0	0	0	0	0	0	0	0	0	0	0	0	0	0	0	0	0	0	0
615	720	387	247	574	395	444	291	284	297	363	445	64	51	24	30	32	16	13	26	36	31	44	16	155	145	43	51	129	94	93	98	69	64	60	83	9	50	34	20	42	36	31	35	18	18	11	16	52	72
0	0	0	0	0	2	0	0	0	0	0	0	4	2	2	0	0	4	2	0	2	4	0	2	69	52	98	0	53	68	65	84	74	52	72	0	56	32	52	40	34	22	42	64	38	54	52	59	0	0
0	0	0	0	0	0	0	0	0	0	0	0	8	10	2	4	10	4	8	16	4	10	15	2	0	0	0	0	0	0	0	0	0	0	0	0	0	0	0	0	0	0	0	0	0	0	0	0	0	0
0	0	0	0	0	0	0	0	0	0	0	0	0	0	0	0	0	0	0	0	0	0	0	0	0	0	0	0	0	0	0	0	0	0	0	0	0	2	0	0	0	0	0	2	0	0	0	0	0	0
0	0	0	0	0	0	0	0	0	0	2	0	0	0	0	0	0	0	0	0	0	0	0	0	0	0	0	0	0	0	0	0	2	0	0	2	0	0	0	0	0	0	0	0	0	0	321	0	0	0
0	0	0	0	0	0	0	0	0	0	0	0	0	0	0	0	0	0	0	0	0	0	0	0	0	0	0	0	0	0	0	0	0	0	0	0	0	0	0	0	0	0	0	0	0	0	2	0	0	0
0	4	4	2	2	4	2	1	2	2	5	4	2	0	2	0	1	2	0	2	2	2	2	0	0	0	0	0	0	0	0	0	0	0	0	0	0	0	0	0	0	0	0	0	0	0	0	0	14	21
6	12	29	6	9	7	0	5	7	5	12	9	0	0	0	0	0	0	0	0	0	0	0	0	1	2	0	4	3	6	4	2	10	8	2	10	2	0	2	4	2	12	4	0	2	0	2	4	0	0
0	0	0	0	0	0	0	0	0	0	0	0	413	360	278	264	321	87	126	233	271	176	266	101	0	0	0	0	0	0	0	0	0	0	0	0	0	0	0	0	0	0	0	0	0	0	0	0	0	0
0	0	2	0	0	0	0	0	0	0	0	0	2	4	2	4	3	0	4	4	6	2	0	4	0	0	0	0	0	0	0	0	0	0	0	0	0	0	0	0	2	0	0	0	0	0	0	0	0	0
0	10	19	0	16	11	0	5	9	5	5	9	116	36	86	20	19	7	48	19	22	22	10	4	1	0	0	0	0	0	0	2	0	0	0	0	9	2	2	2	34	6	0	48	22	2	8	2	4	0
59	64	53	80	80	56	58	84	40	56	44	78	183	219	178	216	158	82	132	199	192	108	159	67	19	24	22	23	3	26	15	16	27	12	30	20	14	13	22	18	14	10	22	33	18	18	15	9	16	53
0	0	0	0	0	0	0	0	0	0	0	0	0	0	0	0	0	0	0	0	0	0	0	0	0	0	0	0	0	0	0	0	0	0	0	0	0	0	0	0	0	0	0	0	0	0	0	0	0	0
0	0	0	0	0	0	0	0	0	0	0	0	8	14	31	20	20	14	46	26	24	18	13	19	0	0	0	0	0	0	0	0	0	0	0	0	0	0	0	0	0	0	0	0	0	0	0	0	0	0
50	55	58	35	37	53	31	115	455	408	33	64	0	0	0	0	0	0	0	0	0	2	2	0	17	28	4	12	47	13	8	21	25	30	19	27	21	43	2	6	10	8	15	8	6	4	2	6	16	0
0	4	0	4	0	0	0	1	4	2	2	2	2	6	17	6	11	18	4	0	13	8	11	14	2236	2909	3618	4471	1879	1931	2268	1774	2013	2825	3485	4164	897	911	1182	1237	798	830	930	842	895	1256	1058	1362	6	1
608	602	793	953	564	834	645	579	493	717	776	706	0	0	0	0	0	0	0	0	0	0	2	0	0	0	0	0	3	0	0	0	0	0	0	0	0	0	0	0	0	0	0	0	2	0	0	2	0	0
0	0	2	0	0	0	0	0	0	0	0	0	0	0	0	0	0	0	0	0	0	0	0	0	0	0	0	0	0	0	0	0	0	0	0	0	0	0	0	0	0	0	0	0	0	0	0	0	0	0
0	0	0	0	0	0	0	0	0	0	0	0	10	12	20	14	7	23	24	12	9	10	15	7	0	0	0	0	0	0	0	0	0	0	0	0	0	0	0	0	0	0	0	0	0	0	0	0	0	0
0	0	0	0	0	0	0	0	0	0	0	0	0	0	0	0	0	0	0	0	0	0	0	0	0	0	0	0	0	0	0	0	0	0	0	2	0	0	0	0	0	0	0	0	0	0	0	0	0	0
0	2	0	0	0	0	0	0	0	0	0	0	23	14	8	8	26	11	22	14	15	16	24	19	3	0	0	0	1	0	0	0	0	0	0	0	9	6	6	20	18	16	26	26	2	6	17	11	69	15
2	0	0	4	2	2	0	1	4	8	0	2	915	1080	1241	1141	972	1172	1229	985	965	1101	1111	1118	1	4	0	0	0	2	2	8	6	4	8	2	778	945	880	878	966	853	1037	862	879	932	1155	1055	4146	2815
0	0	0	0	0	0	0	0	0	0	0	0	0	0	0	0	0	0	0	0	0	0	2	0	0	0	6	0	0	0	0	0	0	0	0	0	0	0	0	0	0	0	0	0	0	0	0	0	0	0
0	0	2	0	0	0	0	0	0	0	0	0	0	0	0	0	0	0	0	0	0	0	0	0	0	0	0	0	0	0	0	0	0	0	0	0	0	0	0	0	0	0	0	0	0	0	0	0	0	0
0	0	0	0	0	0	0	0	0	0	0	0	0	0	0	0	0	0	0	0	0	0	0	0	0	0	0	0	1	0	0	0	0	0	0	0	0	0	0	0	0	0	0	0	0	0	0	0	0	0
0	2	0	6	2	2	2	1	0	0	0	0	17	40	11	28	19	21	35	24	18	14	24	7	0	0	0	0	0	0	0	0	0	0	0	0	0	0	0	0	0	0	0	0	0	0	0	0	0	0
0	0	2	0	0	0	0	0	0	0	0	0	0	0	0	0	0	0	0	0	0	0	0	0	0	0	0	4	0	0	0	0	0	2	0	2	0	0	0	0	0	0	0	0	2	2	0	0	0	0
0	0	0	0	0	0	0	0	0	2	0	0	0	0	0	0	0	0	0	0	0	0	0	0	0	0	0	0	0	0	0	0	0	0	0	0	0	0	0	0	0	0	0	0	0	0	0	2	0	0
6	4	2	6	2	11	4	8	2	16	0	9	17	23	28	28	29	35	44	12	33	29	22	60	25	24	11	17	25	26	26	21	31	14	25	33	4	9	26	22	16	34	4	26	8	27	30	32	4	1
0	0	0	0	0	0	0	0	0	0	0	0	0	0	4	0	5	0	0	0	0	0	0	0	0	0	0	0	0	0	0	0	0	0	0	0	0	0	0	0	0	0	0	0	0	0	0	0	0	0
0	0	0	0	0	0	0	0	0	0	0	0	0	0	0	0	0	0	4	0	0	6	0	0	0	0	0	0	0	0	0	0	0	0	0	0	0	0	0	0	0	0	0	0	0	0	0	0	0	0
0	0	0	0	0	0	0	0	0	0	0	0	15	0	0	0	0	0	0	12	0	0	0	0	0	0	0	0	0	0	0	0	0	0	0	0	0	0	0	0	0	0	0	0	0	0	0	0	0	0
0	0	0	0	0	0	0	0	0	0	0	0	2	0	6	0	2	0	2	0	0	4	2	0	0	0	0	0	0	2	0	0	0	0	0	2	0	0	0	0	0	0	0	0	0	0	0	0	0	0
0	0	0	0	0	0	0	0	0	0	0	0	0	0	0	0	0	0	0	0	0	0	0	0	0	0	0	0	0	0	0	0	0	0	0	0	0	0	0	0	0	0	0	0	0	11	0	0	0	0
0	0	0	0	0	0	0	0	0	0	0	0	0	0	0	0	0	0	0	0	0	0	0	0	3	0	0	0	0	0	0	0	0	0	0	0	0	0	0	0	0	0	0	0	0	0	0	0	0	0
0	0	0	0	0	0	0	0	0	2	0	0	0	0	0	0	1	0	0	0	0	2	0	0	0	0	0	0	0	0	0	0	0	2	0	4	0	0	0	0	0	0	0	0	0	0	0	0	0	0
0	0	0	0	0	0	0	0	0	0	0	0	0	0	0	0	0	0	0	0	0	0	0	0	1	0	0	0	0	0	0	2	0	0	0	0	0	2	8	4	0	0	0	2	0	6	0	2	0	0
0	0	0	0	0	0	0	0	0	0	0	0	0	0	0	0	0	0	0	0	0	0	0	0	0	0	0	0	0	0	0	0	0	0	0	0	2	0	0	0	0	0	0	0	0	0	0	0	0	0
2	0	0	0	4	2	4	5	0	0	0	4	0	0	0	0	0	0	0	0	0	0	0	0	0	0	0	0	0	0	0	0	0	0	0	0	0	0	0	0	0	0	0	0	0	0	0	0	0	0
0	0	0	0	0	0	0	0	0	0	0	0	0	123	109	117	116	127	115	138	124	157	127	182	66	46	89	59	33	83	52	48	55	42	42	64	168	143	170	198	113	231	145	131	101	229	176	172	0	0
0	0	0	0	0	0	0	0	0	0	0	0	0	6	4	12	14	7	2	9	2	2	20	9	0	0	0	0	0	0	0	0	0	0	0	0	32	2	10	22	20	10	17	15	12	13	4	18	0	0
0	0	0	0	0	0	0	0	0	2	0	0	0	0	0	0	0	0	0	0	0	0	0	0	0	0	0	0	0	0	0	0	0	0	0	0	0	0	0	0	0	0	0	0	0	0	0	0	0	0
43	53	62	46	51	51	33	112	81	43	67	59	0	0	0	0	0	0	0	0	0	2	0	2	320	462	717	497	424	529	423	577	461	478	708	525	154	87	97	88	62	82	89	77	79	130	99	82	0	0
0	0	0	0	0	0	2	1	0	0	0	0	0	0	0	0	0	0	0	0	0	0	0	0	0	0	4	4	0	0	0	2	0	0	0	0	0	2	0	2	0	0	0	0	0	0	0	0	0	0
0	0	0	0	0	0	0	0	0	0	0	0	0	0	0	0	0	0	0	0	0	0	0	0	0	0	0	0	0	0	0	0	0	0	0	0	0	0	0	0	0	0	0	0	2	0	0	0	0	0
0	0	0	0	0	0	0	0	0	0	0	0	0	0	0	0	0	0	0	0	0	0	0	0	0	0	0	0	0	0	0	0	0	0	0	2	0	0	0	0	0	0	0	0	0	0	0	0	0	0
0	0	0	0	0	2	0	0	0	0	0	0	0	0	0	0	0	0	0	0	0	0	0	0	0	0	0	0	0	0	0	0	0	0	0	0	0	0	2	0	0	0	0	0	0	0	0	0	0	0
92	139	116	178	103	130	110	182	192	208	140	113	17	10	33	33	23	30	28	36	24	16	11	29	0	13	13	2	5	6	8	6	6	2	4	8	11	13	10	13	2	12	6	6	16	13	11	4	421	291
0	2	0	0	0	0	0	0	2	0	0	0	286	378	429	538	412	624	637	454	434	407	455	465	582	715	916	751	733	1115	634	982	738	794	766	774	16	27	26	27	8	36	4	20	14	9	33	50	85	62
0	0	0	0	0	0	0	0	0	0	0	0	0	0	4	0	1	0	0	0	2	0	0	0	0	0	0	0	0	0	0	0	0	0	0	0	0	0	0	0	0	0	0	0	0	0	0	0	0	0
46	30	28	39	13	25	35	58	26	18	20	30	150	185	169	179	161	255	219	199	167	174	224	252	83	114	148	136	106	132	82	113	114	115	163	140	1619	1114	1407	1506	954	1354	1170	1322	1181	1869	1340	1631	2760	1483
0	0	0	0	0	0	0	0	0	0	0	0	0	0	0	0	0	0	0	0	0	0	0	0	0	0	0	0	0	0	0	0	0	0	0	0	0	0	0	0	0	2	0	0	0	0	2	0	0	0
0	0	0	0	0	0	0	0	0	0	0	0	0	0	0	2	0	2	2	0	0	0	0	0	0	0	0	0	0	0	0	0	0	0	0	0	0	0	0	0	0	0	0	0	0	0	0	0	0	0
0	0	0	0	0	0	0	1	0	0	0	0	0	0	0	0	0	0	0	0	0	0	0	0	0	0	0	0	0	0	0	0	0	0	0	0	0	0	0	0	0	0	0	0	0	0	0	0	0	0
0	0	0	0	0	0	0	0	0	0	0	0	21	44	77	57	38	51	53	41	47	56	58	60	0	0	0	0	0	0	0	0	0	0	0	0	2	0	0	0	0	0	0	0	0	0	0	0	0	0
0	0	0	0	0	0	0	0	0	0	0	0	0	0	0	0	0	2	0	0	0	0	0	0	0	0	0	0	0	0	0	0	0	0	0	0	0	0	0	0	0	0	0	0	0	0	0	0	0	0
0	0	0	0	0	0	0	0	0	0	0	0	0	0	0	0	0	0	0	0	0	0	0	4	0	0	0	0	0	0	0	0	0	0	0	0	0	0	0	0	0	0	0	0	0	0	0	0	0	0
0	0	0	0	0	0	0	0	0	0	0	0	34	0	0	0	0	0	0	0	0	0	0	0	0	0	0	0	0	0	0	0	0	0	0	0	0	0	0	0	0	24	0	0	0	0	0	0	0	0
69	94	91	104	63	56	47	91	108	127	101	78	0	42	51	49	19	30	53	53	27	31	31	43	13	13	43	32	33	41	17	16	33	22	19	54	37	13	22	24	16	0	17	26	44	22	22	22	0	0
0	0	0	0	2	0	0	0	0	0	0	0	0	0	0	2	0	0	0	0	0	8	0	0	0	0	0	0	0	0	0	0	0	0	0	0	0	0	0	0	0	0	0	0	0	0	0	0	0	0
0	0	0	0	0	0	0	0	0	0	0	0	0	0	0	0	0	0	0	0	0	0	0	0	0	0	0	0	0	0	0	0	0	0	0	0	0	0	0	0	0	0	0	2	0	0	0	0	0	0
0	0	0	0	0	0	0	0	0	2	0	0	0	0	0	0	0	0	0	0	0	0	0	0	0	0	0	0	0	0	0	0	0	0	0	0	0	0	0	0	0	0	2	0	0	0	0	0	0	0
0	0	0	2	0	0	0	0	0	0	0	0	0	0	0	0	1	0	0	0	0	0	0	0	0	0	0	2	0	4	0	0	0	2	0	0	0	0	0	0	4	0	0	0	0	0	0	0	0	0
159	217	200	242	165	233	197	296	260	238	210	196	23	21	42	39	22	23	33	34	38	18	42	31	149	147	296	194	171	268	162	197	213	158	152	157	88	55	95	72	42	36	76	46	60	83	52	89	187	80
0	0	0	0	4	0	0	0	0	0	0	0	187	217	273	359	233	354	343	262	317	297	298	293	343	414	317	536	383	736	369	592	535	192	497	517	0	0	0	0	0	0	0	0	0	0	0	0	0	0
0	0	0	0	0	0	0	0	0	0	0	0	0	0	0	0	0	0	0	0	0	0	0	0	0	0	0	0	0	0	0	2	0	0	0	0	2	0	0	0	0	0	0	0	0	0	0	0	0	0
0	0	0	0	0	0	0	0	0	0	0	0	0	0	0	0	0	0	0	0	0	0	0	0	7	6	326	34	29	24	13	16	23	255	19	14	0	0	0	0	0	0	0	0	2	0	0	0	0	0
0	0	0	0	0	0	0	0	0	0	0	0	2	0	0	0	0	0	0	0	0	0	0	0	0	0	0	0	0	0	0	0	0	0	0	0	0	0	0	0	0	0	0	0	0	0	0	0	0	0
0	0	0	0	0	0	0	0	0	0	0	0	0	0	0	0	0	0	0	0	0	0	0	0	1	2	0	0	0	0	0	0	0	0	0	0	0	0	0	0	0	2	0	0	2	0	0	0	0	1
0	0	0	0	0	0	0	0	0	0	0	0	0	0	0	0	0	0	0	0	0	0	0	0	0	0	0	0	0	0	0	0	0	2	0	0	0	0	0	0	0	0	0	0	0	0	0	0	0	0
0	0	0	0	0	0	0	0	0	0	0	0	2	0	0	2	0	0	2	0	0	0	0	0	0	0	0	0	0	0	0	0	0	0	0	0	0	0	0	0	0	0	0	0	0	0	0	0	0	0
0	0	0	0	0	0	0	0	0	0	0	0	0	0	2	0	0	0	0	0	0	0	0	0	0	0	0	0	0	0	0	0	0	0	0	0	0	0	0	0	0	0	0	0	0	0	0	0	0	0
0	0	0	0	0	0	0	0	0	0	0	0	2	2	0	8	1	9	8	4	2	4	6	7	0	0	0	0	0	0	0	0	0	0	0	0	0	0	0	0	0	0	0	0	0	0	0	0	0	0
0	0	0	29	11	0	15	0	0	0	0	0	4	0	13	0	0	20	17	18	11	3	13	10	14	11	0	0	0	0	0	0	0	0	0	0	0	0	0	0	0	0	0	0	0	0	0	0	0	0
0	0	0	0	0	0	0	0	0	0	0	0	0	0	0	0	11	0	0	0	0	0	0	0	0	0	0	0	0	0	0	0	0	0	0	0	0	0	0	0	0	0	0	0	0	0	0	0	0	0
0	0	0	0	0	0	0	0	0	0	0	0	0	0	0	20	0	0	0	0	0	0	0	0	0	0	0	0	0	0	0	0	0	0	0	0	0	0	0	0	0	0	0	0	0	0	0	0	0	0
0	0	0	0	0	0	0	0	0	0	0	0	0	0	0	10	0	0	0	0	4	0	0	2	0	0	0	0	0	0	0	0	0	0	0	0	0	0	0	0	0	0	0	0	0	0	0	0	0	0
0	0	0	0	0	0	0	0	0	0	0	0	0	0	0	0	0	0	0	0	0	0	0	0	0	0	0	0	0	0	0	0	0	0	0	0	0	0	0	0	2	0	0	0	0	0	0	0	0	0
0	0	0	0	0	0	0	0	0	0	0	0	0	10	0	0	0	0	0	0	0	0	0	0	0	0	0	0	0	0	0	0	0	0	0	0	0	0	0	0	0	0	0	0	0	0	0	0	0	0
0	0	0	0	0	0	0	0	0	0	0	0	0	0	0	0	0	0	0	0	0	0	0	0	0	0	0	0	0	0	0	0	0	0	0	0	0	0	2	0	0	0	0	0	0	0	0	0	0	0
0	0	0	0	0	19	0	0	2	0	0	2	15	6	0	10	10	33	8	16	18	0	11	2	0	0	0	0	0	0	0	0	0	0	0	0	2	0	0	4	0	0	2	0	0	2	0	54	0	0
19	19	24	0	0	0	0	16	17	32	16	26	776	992	1152	1201	1121	1619	1605	1157	1114	934	1043	1065	0	0	11	17	19	63	42	15	29	10	8	27	46	25	40	45	22	51	51	38	27	39	13	0	0	0
0	0	0	0	0	0	0	0	0	0	0	0	0	0	0	0	0	0	0	0	0	0	0	0	0	0	0	0	0	0	0	0	0	0	0	0	0	0	0	0	0	0	0	0	0	0	2	0	0	0
0	0	0	0	0	0	0	0	0	0	0	0	0	0	0	0	0	0	0	0	0	0	0	0	0	0	0	0	0	0	0	2	0	0	2	0	0	0	0	0	0	0	0	0	0	0	0	0	0	0
0	0	0	0	0	0	0	0	0	0	0	0	0	0	0	0	0	0	0	0	0	0	0	0	0	0	0	0	0	0	0	0	0	0	0	0	0	0	0	0	0	0	0	0	0	4	2	0	2	0
0	0	0	0	0	0	0	0	0	0	0	0	0	0	0	0	0	0	0	0	0	0	0	0	0	0	0	0	0	0	0	0	0	0	0	0	0	0	0	2	0	0	0	0	0	0	0	2	0	0
0	0	0	0	0	0	0	1	0	0	10	4	0	2	0	2	0	0	4	0	2	0	0	2	0	0	0	0	0	0	0	0	0	0	0	0	2	11	2	0	0	0	4	2	0	11	0	0	4	3
18	15	14	35	11	18	14	22	16	32	25	14	4	17	11	18	11	18	19	16	9	12	6	21	1	19	15	12	3	17	4	6	12	16	19	16	88	80	101	94	50	86	96	68	40	213	107	109	24	52
0	0	0	0	0	0	0	0	0	0	0	0	0	0	0	0	0	0	0	0	0	0	0	0	4	0	0	0	17	0	2	0	6	6	4	0	0	0	0	0	0	0	0	0	0	0	0	0	0	0
0	0	0	0	0	0	0	0	0	0	0	0	0	0	0	0	0	0	0	0	0	0	0	0	0	8	8	8	0	0	0	12	0	0	0	0	0	0	0	0	0	0	0	0	0	0	0	0	0	0
0	0	0	0	0	0	0	0	0	0	0	0	0	0	0	0	0	0	0	0	0	0	0	0	0	0	0	0	0	13	0	0	0	0	0	4	0	0	0	0	0	0	0	0	0	0	0	0	0	0
0	0	0	0	4	0	0	0	0	0	0	0	2	0	0	0	0	0	0	0	0	0	0	0	0	0	0	0	0	0	0	0	0	0	0	0	0	0	0	0	0	0	0	0	0	0	0	0	0	0
0	0	0	0	0	0	0	0	0	0	0	0	0	0	0	0	0	0	0	0	0	0	0	0	0	0	0	8	0	0	0	0	0	0	0	0	0	0	0	0	0	0	0	0	0	0	0	0	0	0
0	0	0	0	0	0	0	0	0	0	0	0	0	0	0	0	0	2	0	0	0	0	0	0	0	0	0	0	0	0	0	0	0	0	0	0	0	0	0	0	0	0	0	0	0	0	0	0	0	0
0	0	0	0	2	0	0	0	0	0	0	0	0	0	0	0	0	0	0	0	0	0	0	0	0	0	0	0	0	0	0	0	0	0	0	0	0	0	0	0	0	0	0	0	0	0	0	0	0	0
0	0	0	0	0	0	0	0	0	0	0	0	17	19	24	18	16	11	17	16	18	14	8	14	0	0	0	0	0	0	0	0	0	0	0	0	0	0	0	0	0	0	0	0	0	0	0	0	0	0
0	0	0	0	0	0	0	0	0	0	0	0	0	0	6	0	0	0	8	0	2	2	0	0	0	0	0	0	0	0	0	0	0	0	0	0	0	0	0	0	0	0	0	0	0	0	0	0	0	0
0	0	0	0	0	0	0	0	0	0	0	0	51	46	48	72	46	63	112	65	65	62	56	82	0	0	0	0	0	0	0	0	0	0	0	0	0	0	0	0	0	0	0	0	0	0	0	0	0	0
64	124	104	62	80	102	80	45	89	129	0	101	0	0	0	0	0	0	0	0	0	0	0	0	0	0	0	0	0	0	0	0	0	0	0	0	0	0	0	0	0	0	0	0	0	0	0	0	0	0
0	0	2	4	0	0	2	0	0	2	0	0	36	66	57	66	55	66	73	72	58	78	56	101	1366	1645	2219	1868	1268	1860	1540	2087	1736	1814	2075	2018	2	2	4	0	0	0	0	0	0	4	2	0	0	0
417	468	573	572	403	397	458	435	361	985	1097	1033	361	397	516	456	376	394	471	373	385	411	486	444	269	143	150	194	202	160	236	176	192	135	191	188	240	231	253	268	180	223	228	268	253	337	379	486	0	35
0	0	2	0	0	0	0	0	0	0	0	0	0	0	0	0	0	0	0	0	0	0	0	0	0	0	0	0	0	0	0	0	0	0	0	0	0	0	0	0	0	0	0	0	0	0	0	0	0	0
0	0	0	0	0	0	0	0	0	0	129	0	60	83	104	99	85	120	137	77	65	139	116	131	100	129	191	190	116	112	141	121	143	174	206	209	322	404	561	546	300	414	414	355	383	655	526	548	0	0
0	0	0	0	0	0	0	0	0	0	0	0	10	25	17	22	11	26	19	21	13	12	22	26	0	0	0	0	0	0	0	0	0	0	0	0	0	0	0	0	0	0	0	0	0	0	0	0	0	0
0	0	0	0	0	0	0	0	0	0	0	0	0	0	0	0	0	0	0	0	0	0	0	0	5	2	15	12	11	4	2	8	2	2	10	2	0	0	0	0	0	0	0	0	0	0	0	0	0	0
0	0	0	0	0	0	0	0	0	0	0	0	2	2	0	6	11	2	8	21	2	6	2	9	1	2	0	2	1	0	0	4	0	0	0	0	14	9	8	4	6	14	4	2	4	0	8	4	6	0
2	0	0	0	2	0	2	1	0	0	0	2	949	914	1112	1284	1008	1820	1769	1381	1039	1005	1224	1570	137	132	153	153	159	165	175	170	139	101	109	104	1180	869	1086	1054	741	949	936	1144	1009	1193	961	1082	783	464
0	0	0	0	0	0	0	0	0	0	0	0	0	0	0	0	0	0	0	0	0	0	0	0	0	0	0	0	0	0	0	0	0	0	0	0	0	0	0	0	0	0	2	0	0	0	0	0	0	0
0	0	0	0	0	0	0	1	0	0	0	0	0	0	0	0	0	0	0	0	0	0	0	0	0	0	0	0	0	0	0	0	0	2	0	0	0	0	0	0	0	0	0	0	0	0	0	0	0	0
[truncated: 15 more columns]
